# Supplementary material for: Differential expression analysis identifies a prognostically significant extracellular matrix–enriched gene signature in hyaluronan-positive clear cell renal cell carcinoma
Source: Sci Rep. 2024 May 9;14:10626. doi: 10.1038/s41598-024-61426-3 (PMC11082176; doi:10.1038/s41598-024-61426-3)
Supplement: Supplementary file 1 — Supplementary Information 1. [file 41598_2024_61426_MOESM1_ESM.xlsx]

## Sheet: ToppGene_DEGs
Category	ID	Name	Source	p-value	q-value Bonferroni	q-value FDR B&H	q-value FDR B&Y	Hit Count in Query List	Hit Count in Genome	Hit in Query List
GO: Molecular Function	GO:0004866	endopeptidase inhibitor activity		0.0000019	0.0011049	0.0005237	0.0036345	9	177	SERPINA3,COL6A3,GAPDH,SPOCK1,ANXA2,SERPINH1,TIMP1,SERPINE1,C3
GO: Molecular Function	GO:0030414	peptidase inhibitor activity		0.0000030	0.0017379	0.0005237	0.0036345	9	187	SERPINA3,COL6A3,GAPDH,SPOCK1,ANXA2,SERPINH1,TIMP1,SERPINE1,C3
GO: Molecular Function	GO:0005102	signaling receptor binding		0.0000039	0.0022460	0.0005237	0.0036345	28	1756	SEMA4B,SEMA3C,HSP90B1,RELN,SPP1,SYTL2,ESM1,NCAM1,LBP,ITGA3,TF,PTHLH,EDNRB,TGFBI,PDPN,EFNA5,PXDN,TIMP1,P4HB,SPON2,SERPINE1,CD44,FGA,LRP1,C3,TACC1,GPNMB,BTNL9
GO: Molecular Function	GO:0061135	endopeptidase regulator activity		0.0000041	0.0023480	0.0005237	0.0036345	9	194	SERPINA3,COL6A3,GAPDH,SPOCK1,ANXA2,SERPINH1,TIMP1,SERPINE1,C3
GO: Molecular Function	GO:0050840	extracellular matrix binding		0.0000045	0.0026187	0.0005237	0.0036345	6	68	SPP1,ANXA2,ITGA3,DCN,TGFBI,PXDN
GO: Molecular Function	GO:0005518	collagen binding		0.0000135	0.0077944	0.0012991	0.0090147	6	82	ITGA3,DCN,SERPINH1,TGFBI,LOX,CD44
GO: Molecular Function	GO:0004857	enzyme inhibitor activity		0.0000219	0.0126702	0.0018100	0.0125605	12	437	SERPINA3,COL6A3,GAPDH,SPOCK1,CALU,ANXA2,SERPINH1,PPP1R1A,TRIB3,TIMP1,SERPINE1,C3
GO: Molecular Function	GO:0061134	peptidase regulator activity		0.0000318	0.0184251	0.0023031	0.0159824	9	251	SERPINA3,COL6A3,GAPDH,SPOCK1,ANXA2,SERPINH1,TIMP1,SERPINE1,C3
GO: Molecular Function	GO:0004867	serine-type endopeptidase inhibitor activity		0.0000550	0.0318221	0.0035358	0.0245362	6	105	SERPINA3,COL6A3,SPOCK1,ANXA2,SERPINH1,SERPINE1
GO: Molecular Function	GO:0016782	transferase activity, transferring sulphur-containing groups		0.0001135	0.0656911	0.0065691	0.0455856	5	75	TPST2,CHST11,HS3ST3A1,MOCOS,CHST3
GO: Molecular Function	GO:0005201	extracellular matrix structural constituent		0.0002026	0.1173194	0.0106654	0.0740113	7	189	COL6A3,RELN,LAMB3,DCN,TGFBI,PXDN,FGA
GO: Molecular Function	GO:0004720	protein-lysine 6-oxidase activity		0.0003923	0.2271606	0.0180901	0.1255344	2	5	LOX,LOXL2
GO: Molecular Function	GO:0008146	sulfotransferase activity		0.0004062	0.2351719	0.0180901	0.1255344	4	55	TPST2,CHST11,HS3ST3A1,CHST3
GO: Molecular Function	GO:0016972	thiol oxidase activity		0.0005861	0.3393281	0.0226219	0.1569818	2	6	QSOX1,P4HB
GO: Molecular Function	GO:0034481	chondroitin sulfotransferase activity		0.0005861	0.3393281	0.0226219	0.1569818	2	6	CHST11,CHST3
GO: Molecular Function	GO:0016769	transferase activity, transferring nitrogenous groups		0.0008015	0.4640954	0.0264354	0.1834454	3	29	GAPDH,MGAT4A,GFPT2
GO: Molecular Function	GO:0045499	chemorepellent activity		0.0008015	0.4640954	0.0264354	0.1834454	3	29	SEMA4B,SEMA3C,EFNA5
GO: Molecular Function	GO:0005178	integrin binding		0.0008218	0.4758374	0.0264354	0.1834454	6	173	SPP1,ESM1,ITGA3,TGFBI,P4HB,GPNMB
GO: Molecular Function	GO:0017095	heparan sulfate 6-O-sulfotransferase activity		0.0013966	0.8086145	0.0425587	0.2953307	3	35	CHST11,HS3ST3A1,CHST3
GO: Molecular Function	GO:0004394	heparan sulfate 2-O-sulfotransferase activity		0.0015165	0.8780736	0.0439037	0.3046644	3	36	CHST11,HS3ST3A1,CHST3
GO: Molecular Function	GO:0005539	glycosaminoglycan binding		0.0016723	0.9682783	0.0461085	0.3199644	7	270	NCAM1,DCN,SULF2,CD44,HABP2,GPNMB,MMP7
GO: Biological Process	GO:0007155	cell adhesion		0.0000000	0.0000399	0.0000301	0.0002619	32	1735	CYP1B1,COL6A3,RELN,SPOCK1,SPP1,ANXA2,CDHR1,IL20RB,LAMB3,NCAM1,ITGA3,ADAM12,LGALS3BP,IGDCC4,TGFBI,PDPN,EFNA5,STXBP1,PXDN,ZFP36L1,P4HB,LOXL2,SPON2,SERPINE1,CD44,PKHD1,FGA,LRP1,HABP2,GPNMB,SDK1,EMCN
GO: Biological Process	GO:0035295	tube development		0.0000000	0.0000602	0.0000301	0.0002619	33	1864	CYP1B1,SERPINA3,SEMA3C,SPP1,ANXA2,SYTL2,ESM1,ITGA3,DCN,ADAM12,PTHLH,RYR2,EDNRB,LDB2,TGFBI,PDPN,RNASE1,PTPRB,PXDN,TRIB3,ZFP36L1,LOX,LOXL2,EIF4G1,SERPINE1,CD44,PKHD1,LRP1,C3,CLMP,GPNMB,HS3ST3A1,EMCN
GO: Biological Process	GO:0030198	extracellular matrix organization		0.0000001	0.0004970	0.0001124	0.0009778	14	394	CYP1B1,ANXA2,LAMB3,SERPINH1,TGFBI,PDPN,QSOX1,SULF2,PXDN,LOX,LOXL2,LRP1,MMP7,PLOD2
GO: Biological Process	GO:0043062	extracellular structure organization		0.0000002	0.0005126	0.0001124	0.0009778	14	395	CYP1B1,ANXA2,LAMB3,SERPINH1,TGFBI,PDPN,QSOX1,SULF2,PXDN,LOX,LOXL2,LRP1,MMP7,PLOD2
GO: Biological Process	GO:0045229	external encapsulating structure organization		0.0000002	0.0005621	0.0001124	0.0009778	14	398	CYP1B1,ANXA2,LAMB3,SERPINH1,TGFBI,PDPN,QSOX1,SULF2,PXDN,LOX,LOXL2,LRP1,MMP7,PLOD2
GO: Biological Process	GO:0035239	tube morphogenesis		0.0000003	0.0009307	0.0001551	0.0013491	27	1483	CYP1B1,SERPINA3,ANXA2,SYTL2,ESM1,DCN,ADAM12,PTHLH,RYR2,LDB2,TGFBI,PDPN,RNASE1,PTPRB,PXDN,TRIB3,ZFP36L1,LOX,LOXL2,SERPINE1,CD44,PKHD1,LRP1,C3,GPNMB,HS3ST3A1,EMCN
GO: Biological Process	GO:0030199	collagen fibril organization		0.0000004	0.0013289	0.0001898	0.0016511	7	75	CYP1B1,ANXA2,SERPINH1,PXDN,LOX,LOXL2,PLOD2
GO: Biological Process	GO:0001944	vasculature development		0.0000006	0.0019971	0.0002496	0.0021712	24	1254	CYP1B1,SERPINA3,SEMA3C,ANXA2,SYTL2,ESM1,DCN,ADAM12,PTHLH,LDB2,TGFBI,PDPN,RNASE1,PTPRB,PXDN,ZFP36L1,LOX,LOXL2,SERPINE1,LRP1,C3,ACAA2,GPNMB,EMCN
GO: Biological Process	GO:0001568	blood vessel development		0.0000024	0.0082320	0.0009147	0.0079552	22	1168	CYP1B1,SERPINA3,SEMA3C,ANXA2,SYTL2,ESM1,DCN,ADAM12,PTHLH,LDB2,TGFBI,RNASE1,PTPRB,PXDN,ZFP36L1,LOX,LOXL2,SERPINE1,LRP1,C3,GPNMB,EMCN
GO: Biological Process	GO:0009611	response to wounding		0.0000042	0.0142140	0.0014214	0.0123625	17	760	SPP1,ANXA2,PDPN,NEFL,SULF2,STXBP1,TIMP1,ZFP36L1,LOX,SERPINE1,CD44,FGA,LRP1,SCNN1G,C3,TMSB10,HABP2
GO: Biological Process	GO:0010810	regulation of cell-substrate adhesion		0.0000050	0.0168404	0.0015309	0.0133152	10	261	SPOCK1,SPP1,ITGA3,PDPN,EFNA5,P4HB,SERPINE1,PKHD1,FGA,LRP1
GO: Biological Process	GO:0048514	blood vessel morphogenesis		0.0000057	0.0190044	0.0015837	0.0137740	20	1042	CYP1B1,SERPINA3,ANXA2,SYTL2,ESM1,DCN,ADAM12,LDB2,TGFBI,RNASE1,PTPRB,PXDN,ZFP36L1,LOX,LOXL2,SERPINE1,LRP1,C3,GPNMB,EMCN
GO: Biological Process	GO:0072359	circulatory system development		0.0000072	0.0243385	0.0018722	0.0162832	29	1974	CYP1B1,SERPINA3,SEMA3C,ANXA2,SYTL2,ESM1,NCAM1,ITGA3,NEB,DCN,ADAM12,PTHLH,RYR2,LDB2,TGFBI,PDPN,RNASE1,PTPRB,PXDN,TRIB3,ZFP36L1,LOX,LOXL2,SERPINE1,LRP1,C3,ACAA2,GPNMB,EMCN
GO: Biological Process	GO:0031589	cell-substrate adhesion		0.0000115	0.0385631	0.0027545	0.0239569	12	421	SPOCK1,SPP1,LAMB3,ITGA3,PDPN,EFNA5,P4HB,SERPINE1,CD44,PKHD1,FGA,LRP1
GO: Biological Process	GO:0010951	negative regulation of endopeptidase activity		0.0000178	0.0599341	0.0037822	0.0328952	8	183	SERPINA3,GAPDH,SPOCK1,SERPINH1,TIMP1,SERPINE1,CD44,LRP1
GO: Biological Process	GO:0030203	glycosaminoglycan metabolic process		0.0000185	0.0620378	0.0037822	0.0328952	7	133	CHST11,DCN,EDNRB,CD44,HS3ST3A1,CHPF,CHST3
GO: Biological Process	GO:0060548	negative regulation of cell death		0.0000201	0.0674498	0.0037822	0.0328952	22	1334	GABRB2,HSP90B1,GAPDH,SPP1,NCAM1,CHST11,EDNRB,PDPN,NEFL,STXBP1,TIMP1,EIF4G1,SERPINE1,CD44,PKHD1,FGA,LRP1,SLC7A5,ACAA2,GPNMB,ENO2,NPAS2
GO: Biological Process	GO:0051216	cartilage development		0.0000203	0.0680796	0.0037822	0.0328952	11	374	CHST11,DCN,SERPINH1,PTHLH,PPM1A,TGFBI,SULF2,TIMP1,LOX,LOXL2,CD44
GO: Biological Process	GO:0043152	induction of bacterial agglutination		0.0000264	0.0887945	0.0046734	0.0406462	3	10	SPON2,FGA,TMSB10
GO: Biological Process	GO:0006022	aminoglycan metabolic process		0.0000282	0.0947072	0.0047354	0.0411851	7	142	CHST11,DCN,EDNRB,CD44,HS3ST3A1,CHPF,CHST3
GO: Biological Process	GO:0010466	negative regulation of peptidase activity		0.0000403	0.1353136	0.0064435	0.0560415	9	266	SERPINA3,COL6A3,GAPDH,SPOCK1,SERPINH1,TIMP1,SERPINE1,CD44,LRP1
GO: Biological Process	GO:0040011	locomotion		0.0000563	0.1892099	0.0085512	0.0743730	26	1861	CYP1B1,COL6A3,SEMA4B,SEMA3C,RELN,SPP1,NCAM1,CHST11,LBP,ITGA3,DCN,TF,EDNRB,LDB2,PDPN,NEFL,EFNA5,TIMP1,LOX,SERPINE1,FGA,LRP1,C3,TMSB10,GPNMB,MMP7
GO: Biological Process	GO:1903510	mucopolysaccharide metabolic process		0.0000611	0.2052293	0.0085512	0.0743730	6	110	CHST11,DCN,EDNRB,CD44,CHPF,CHST3
GO: Biological Process	GO:0006029	proteoglycan metabolic process		0.0000611	0.2052293	0.0085512	0.0743730	6	110	CHST11,DCN,SULF2,HS3ST3A1,CHPF,CHST3
GO: Biological Process	GO:0030204	chondroitin sulfate metabolic process		0.0000857	0.2879325	0.0112068	0.0974692	4	38	CHST11,DCN,CHPF,CHST3
GO: Biological Process	GO:0048646	anatomical structure formation involved in morphogenesis		0.0000867	0.2913757	0.0112068	0.0974692	26	1910	CYP1B1,SERPINA3,SEMA3C,RELN,ANXA2,LAMB3,ESM1,ITGA3,NEB,DCN,ADAM12,PTHLH,LDB2,TGFBI,PDPN,RNASE1,EFNA5,PTPRB,PXDN,LOXL2,SERPINE1,CD44,C3,GPNMB,SDK1,EMCN
GO: Biological Process	GO:0001525	angiogenesis		0.0001105	0.3712288	0.0137492	0.1195819	16	887	CYP1B1,SERPINA3,ANXA2,ESM1,DCN,ADAM12,LDB2,TGFBI,RNASE1,PTPRB,PXDN,LOXL2,SERPINE1,C3,GPNMB,EMCN
GO: Biological Process	GO:0006081	cellular aldehyde metabolic process		0.0001702	0.5720952	0.0204272	0.1776623	5	84	CYP1B1,ESD,MGAT4A,EDNRB,ALDOB
GO: Biological Process	GO:0043067	regulation of programmed cell death		0.0001816	0.6103622	0.0204272	0.1776623	26	1999	GABRB2,CYP1B1,SERPINA3,PDE1A,HSP90B1,GAPDH,SPP1,NCAM1,CHST11,EDNRB,PDPN,NEFL,STXBP1,TIMP1,ZFP36L1,P4HB,LOX,SERPINE1,CD44,PKHD1,FGA,LRP1,STEAP3,SLC7A5,C3,ACAA2
GO: Biological Process	GO:0002063	chondrocyte development		0.0001823	0.6128146	0.0204272	0.1776623	4	46	CHST11,SERPINH1,PTHLH,SULF2
GO: Biological Process	GO:0050654	chondroitin sulfate proteoglycan metabolic process		0.0001983	0.6666501	0.0215048	0.1870353	4	47	CHST11,DCN,CHPF,CHST3
GO: Biological Process	GO:0061448	connective tissue development		0.0002060	0.6923188	0.0216350	0.1881670	11	485	CHST11,DCN,SERPINH1,PTHLH,PPM1A,TGFBI,SULF2,TIMP1,LOX,LOXL2,CD44
GO: Biological Process	GO:0071387	cellular response to cortisol stimulus		0.0002234	0.7507668	0.0227505	0.1978693	2	4	CYP1B1,KLF9
GO: Biological Process	GO:0006935	chemotaxis		0.0002355	0.7914011	0.0231871	0.2016667	15	851	COL6A3,SEMA4B,SEMA3C,RELN,SPP1,NCAM1,CHST11,LBP,EDNRB,EFNA5,LOX,SERPINE1,LRP1,C3,GPNMB
GO: Biological Process	GO:0042330	taxis		0.0002415	0.8115494	0.0231871	0.2016667	15	853	COL6A3,SEMA4B,SEMA3C,RELN,SPP1,NCAM1,CHST11,LBP,EDNRB,EFNA5,LOX,SERPINE1,LRP1,C3,GPNMB
GO: Biological Process	GO:0042981	regulation of apoptotic process		0.0002830	0.9511616	0.0257055	0.2235699	25	1939	GABRB2,CYP1B1,SERPINA3,PDE1A,HSP90B1,GAPDH,SPP1,CHST11,EDNRB,PDPN,NEFL,STXBP1,TIMP1,ZFP36L1,P4HB,LOX,SERPINE1,CD44,PKHD1,FGA,LRP1,STEAP3,SLC7A5,C3,ACAA2
GO: Biological Process	GO:0048871	multicellular organismal-level homeostasis		0.0002895	0.9731592	0.0257055	0.2235699	18	1169	SERPINA3,DOCK11,SPP1,CDHR1,IL20RB,TF,PTHLH,EDNRB,LDB2,FANCC,SULF2,ZFP36L1,KLF9,EIF4G1,CD44,SCNN1G,EMCN,CHST3
GO: Biological Process	GO:0085029	extracellular matrix assembly		0.0002940	0.9881414	0.0257055	0.2235699	4	52	LAMB3,QSOX1,PXDN,LOX
GO: Biological Process	GO:0002062	chondrocyte differentiation		0.0003106	1.0000000	0.0257055	0.2235699	6	148	CHST11,SERPINH1,PTHLH,TGFBI,SULF2,LOXL2
GO: Biological Process	GO:0030155	regulation of cell adhesion		0.0003112	1.0000000	0.0257055	0.2235699	16	972	CYP1B1,SPOCK1,SPP1,IL20RB,ITGA3,TGFBI,PDPN,EFNA5,P4HB,SERPINE1,CD44,PKHD1,FGA,LRP1,GPNMB,EMCN
GO: Biological Process	GO:0019731	antibacterial humoral response		0.0003178	1.0000000	0.0257055	0.2235699	5	96	TF,SPON2,FGA,TMSB10,MMP7
GO: Biological Process	GO:0030206	chondroitin sulfate biosynthetic process		0.0003212	1.0000000	0.0257055	0.2235699	3	22	CHST11,CHPF,CHST3
GO: Biological Process	GO:0106020	regulation of vesicle docking		0.0003708	1.0000000	0.0276941	0.2408651	2	5	NCAM1,STXBP1
GO: Biological Process	GO:0046069	cGMP catabolic process		0.0003708	1.0000000	0.0276941	0.2408651	2	5	PDE1A,PDE10A
GO: Biological Process	GO:0018057	peptidyl-lysine oxidation		0.0003708	1.0000000	0.0276941	0.2408651	2	5	LOX,LOXL2
GO: Biological Process	GO:0006508	proteolysis		0.0004127	1.0000000	0.0301516	0.2622393	25	1988	SERPINA3,COL6A3,HSP90B1,RELN,GAPDH,SPOCK1,ANXA2,AMZ1,ADAM12,SERPINH1,PTHLH,USP31,TRIB3,TIMP1,P4HB,SERPINE1,CD44,FGA,LRP1,C1S,C3,HABP2,MMP7,RNF128,ZRANB1
GO: Biological Process	GO:1901135	carbohydrate derivative metabolic process		0.0004333	1.0000000	0.0309835	0.2694742	18	1209	TPST2,PDE1A,MGAT4A,B3GALT5,CHST11,PDE10A,DCN,PTHLH,EDNRB,SULF2,CD44,ACAA2,GFPT2,HS3ST3A1,CHPF,ALDOB,PLOD2,CHST3
GO: Biological Process	GO:0006790	sulfur compound metabolic process		0.0004511	1.0000000	0.0311462	0.2708893	9	367	TPST2,CHST11,DCN,EDNRB,SULF2,ACAA2,HS3ST3A1,CHPF,CHST3
GO: Biological Process	GO:0043069	negative regulation of programmed cell death		0.0004685	1.0000000	0.0311462	0.2708893	18	1217	GABRB2,HSP90B1,GAPDH,SPP1,NCAM1,CHST11,EDNRB,PDPN,NEFL,STXBP1,TIMP1,SERPINE1,CD44,PKHD1,FGA,LRP1,SLC7A5,ACAA2
GO: Biological Process	GO:0098609	cell-cell adhesion		0.0004694	1.0000000	0.0311462	0.2708893	17	1112	CYP1B1,ANXA2,CDHR1,IL20RB,NCAM1,ITGA3,IGDCC4,PDPN,EFNA5,STXBP1,ZFP36L1,CD44,PKHD1,FGA,GPNMB,SDK1,EMCN
GO: Biological Process	GO:0042742	defense response to bacterium		0.0004726	1.0000000	0.0311462	0.2708893	10	450	HSP90B1,LBP,TF,RNASE1,SPON2,SERPINE1,FGA,C3,TMSB10,MMP7
GO: Biological Process	GO:0009100	glycoprotein metabolic process		0.0005238	1.0000000	0.0333272	0.2898589	10	456	MGAT4A,B3GALT5,CHST11,DCN,SULF2,GFPT2,HS3ST3A1,CHPF,PLOD2,CHST3
GO: Biological Process	GO:0008228	opsonization		0.0005327	1.0000000	0.0333272	0.2898589	3	26	LBP,SPON2,C3
GO: Biological Process	GO:0042060	wound healing		0.0005355	1.0000000	0.0333272	0.2898589	11	543	ANXA2,PDPN,STXBP1,TIMP1,LOX,SERPINE1,CD44,FGA,SCNN1G,C3,HABP2
GO: Biological Process	GO:1904352	positive regulation of protein catabolic process in the vacuole		0.0005539	1.0000000	0.0338512	0.2944158	2	6	LRP1,RNF128
GO: Biological Process	GO:0014070	response to organic cyclic compound		0.0005800	1.0000000	0.0348081	0.3027389	17	1133	GABRB2,CYP1B1,HSP90B1,SPP1,CYP24A1,NCAM1,RYR2,EDNRB,NEFL,EFNA5,STXBP1,ZFP36L1,LOX,KLF9,SCNN1G,ENO2,SDK1
GO: Biological Process	GO:2000147	positive regulation of cell motility		0.0006211	1.0000000	0.0361396	0.3143191	13	737	CYP1B1,SEMA4B,SEMA3C,RELN,LBP,ITGA3,TF,PDPN,SERPINE1,FGA,LRP1,GPNMB,MMP7
GO: Biological Process	GO:0022603	regulation of anatomical structure morphogenesis		0.0006237	1.0000000	0.0361396	0.3143191	18	1247	CYP1B1,SERPINA3,SEMA4B,SEMA3C,RELN,SPP1,DCN,ADAM12,PDPN,NEFL,EFNA5,SERPINE1,CD44,PKHD1,LRP1,C3,GPNMB,ZRANB1
GO: Biological Process	GO:0050878	regulation of body fluid levels		0.0006402	1.0000000	0.0364686	0.3171804	10	468	ANXA2,SYTL2,EDNRB,PDPN,STXBP1,SERPINE1,FGA,SCNN1G,C3,HABP2
GO: Biological Process	GO:0007039	protein catabolic process in the vacuole		0.0006652	1.0000000	0.0370065	0.3218589	3	28	VPS13A,LRP1,RNF128
GO: Biological Process	GO:0034446	substrate adhesion-dependent cell spreading		0.0006716	1.0000000	0.0370065	0.3218589	5	113	LAMB3,PDPN,EFNA5,P4HB,FGA
GO: Biological Process	GO:2000026	regulation of multicellular organismal development		0.0007247	1.0000000	0.0392875	0.3416972	24	1946	CYP1B1,SERPINA3,SEMA4B,SEMA3C,RELN,SPP1,ANXA2,NCAM1,DCN,ADAM12,TF,PTHLH,NEFL,IGF2BP3,EFNA5,ZFP36L1,LOX,LOXL2,SERPINE1,CD44,LRP1,SLC7A5,C3,GPNMB
GO: Biological Process	GO:0042730	fibrinolysis		0.0007386	1.0000000	0.0394038	0.3427092	3	29	ANXA2,SERPINE1,FGA
GO: Biological Process	GO:0009410	response to xenobiotic stimulus		0.0007646	1.0000000	0.0399391	0.3473644	11	567	CYP1B1,SEMA3C,NCAM1,ITGA3,TGFBI,MGST1,LOX,SERPINE1,MMP7,ENO2,NPAS2
GO: Biological Process	GO:0051414	response to cortisol		0.0007724	1.0000000	0.0399391	0.3473644	2	7	CYP1B1,KLF9
GO: Biological Process	GO:0040017	positive regulation of locomotion		0.0008050	1.0000000	0.0405247	0.3524575	13	758	CYP1B1,SEMA4B,SEMA3C,RELN,LBP,ITGA3,TF,PDPN,SERPINE1,FGA,LRP1,GPNMB,MMP7
GO: Biological Process	GO:0031639	plasminogen activation		0.0008170	1.0000000	0.0405247	0.3524575	3	30	ANXA2,SERPINE1,FGA
GO: Biological Process	GO:1900024	regulation of substrate adhesion-dependent cell spreading		0.0008199	1.0000000	0.0405247	0.3524575	4	68	PDPN,EFNA5,P4HB,FGA
GO: Biological Process	GO:0045861	negative regulation of proteolysis		0.0008337	1.0000000	0.0406088	0.3531893	9	400	SERPINA3,COL6A3,GAPDH,SPOCK1,SERPINH1,TIMP1,SERPINE1,CD44,LRP1
GO: Biological Process	GO:0043066	negative regulation of apoptotic process		0.0008947	1.0000000	0.0419693	0.3650218	17	1178	GABRB2,HSP90B1,GAPDH,SPP1,CHST11,EDNRB,PDPN,NEFL,STXBP1,TIMP1,SERPINE1,CD44,PKHD1,FGA,LRP1,SLC7A5,ACAA2
GO: Biological Process	GO:0050650	chondroitin sulfate proteoglycan biosynthetic process		0.0009005	1.0000000	0.0419693	0.3650218	3	31	CHST11,CHPF,CHST3
GO: Biological Process	GO:0061615	glycolytic process through fructose-6-phosphate		0.0009005	1.0000000	0.0419693	0.3650218	3	31	GAPDH,ALDOB,ENO2
GO: Biological Process	GO:0033993	response to lipid		0.0009116	1.0000000	0.0419693	0.3650218	17	1180	CYP1B1,SPP1,CYP24A1,LBP,EDNRB,NEFL,EFNA5,STXBP1,MGST1,ZFP36L1,LOX,KLF9,SPON2,SERPINE1,SCNN1G,SLC7A5,ENO2
GO: Biological Process	GO:0051346	negative regulation of hydrolase activity		0.0009581	1.0000000	0.0435142	0.3784587	9	408	SERPINA3,COL6A3,GAPDH,SPOCK1,SERPINH1,TIMP1,SERPINE1,CD44,LRP1
GO: Biological Process	GO:0007162	negative regulation of cell adhesion		0.0010084	1.0000000	0.0443635	0.3858454	9	411	CYP1B1,SPOCK1,IL20RB,TGFBI,EFNA5,SERPINE1,CD44,LRP1,GPNMB
GO: Biological Process	GO:0006959	humoral immune response		0.0010101	1.0000000	0.0443635	0.3858454	8	330	GAPDH,TF,SPON2,FGA,C1S,C3,TMSB10,MMP7
GO: Biological Process	GO:0048260	positive regulation of receptor-mediated endocytosis		0.0010164	1.0000000	0.0443635	0.3858454	4	72	ANXA2,TF,SERPINE1,C3
GO: Biological Process	GO:0019730	antimicrobial humoral response		0.0010933	1.0000000	0.0471092	0.4097259	6	188	GAPDH,TF,SPON2,FGA,TMSB10,MMP7
GO: Biological Process	GO:0071396	cellular response to lipid		0.0011460	1.0000000	0.0487568	0.4240554	13	788	CYP1B1,SPP1,CYP24A1,LBP,EDNRB,EFNA5,MGST1,ZFP36L1,KLF9,SPON2,SERPINE1,SCNN1G,SLC7A5
GO: Biological Process	GO:0010812	negative regulation of cell-substrate adhesion		0.0011839	1.0000000	0.0491235	0.4272449	4	75	SPOCK1,EFNA5,SERPINE1,LRP1
GO: Biological Process	GO:0030166	proteoglycan biosynthetic process		0.0011839	1.0000000	0.0491235	0.4272449	4	75	CHST11,HS3ST3A1,CHPF,CHST3
GO: Biological Process	GO:0033555	multicellular organismal response to stress		0.0012182	1.0000000	0.0499311	0.4342683	5	129	RELN,NCAM1,EDNRB,EIF4G1,NPAS2
GO: Cellular Component	GO:0062023	collagen-containing extracellular matrix		0.0000000	0.0000000	0.0000000	0.0000001	20	532	SERPINA3,COL6A3,SEMA3C,HSP90B1,RELN,ANXA2,LAMB3,NCAM1,DCN,SERPINH1,TF,LGALS3BP,TGFBI,EFNA5,PXDN,TIMP1,LOX,LOXL2,SERPINE1,FGA
GO: Cellular Component	GO:0031012	extracellular matrix		0.0000000	0.0000000	0.0000000	0.0000001	22	665	SERPINA3,COL6A3,SEMA3C,HSP90B1,RELN,ANXA2,LAMB3,NCAM1,DCN,SERPINH1,TF,LGALS3BP,TGFBI,EFNA5,PXDN,TIMP1,LOX,LOXL2,SPON2,SERPINE1,FGA,MMP7
GO: Cellular Component	GO:0030312	external encapsulating structure		0.0000000	0.0000000	0.0000000	0.0000001	22	667	SERPINA3,COL6A3,SEMA3C,HSP90B1,RELN,ANXA2,LAMB3,NCAM1,DCN,SERPINH1,TF,LGALS3BP,TGFBI,EFNA5,PXDN,TIMP1,LOX,LOXL2,SPON2,SERPINE1,FGA,MMP7
GO: Cellular Component	GO:0005788	endoplasmic reticulum lumen		0.0000001	0.0000508	0.0000127	0.0000823	13	336	COL6A3,HSP90B1,SPP1,CALU,ESD,MGAT4A,SERPINH1,TF,QSOX1,TIMP1,P4HB,FGA,C3
GO: Cellular Component	GO:0005604	basement membrane		0.0000010	0.0003527	0.0000705	0.0004574	8	125	ANXA2,LAMB3,TF,TGFBI,EFNA5,PXDN,TIMP1,LOXL2
GO: Cellular Component	GO:0009986	cell surface		0.0000025	0.0009119	0.0001520	0.0009854	22	1184	ANXA2,NCAM1,LBP,ITGA3,TF,PDPN,SULF2,EFNA5,PXDN,P4HB,CD44,PKHD1,FGA,LRP1,SCNN1G,SLC7A5,C3,ROS1,CLMP,MMP7,BTNL9,ENO2
GO: Cellular Component	GO:0031091	platelet alpha granule		0.0000220	0.0080862	0.0011552	0.0074900	6	93	SERPINA3,QSOX1,STXBP1,TIMP1,SERPINE1,FGA
GO: Cellular Component	GO:0034774	secretory granule lumen		0.0000360	0.0131946	0.0014967	0.0097048	10	332	SERPINA3,ANXA2,TF,LGALS3BP,QSOX1,TIMP1,SERPINE1,VPS13A,FGA,C3
GO: Cellular Component	GO:0060205	cytoplasmic vesicle lumen		0.0000388	0.0142352	0.0014967	0.0097048	10	335	SERPINA3,ANXA2,TF,LGALS3BP,QSOX1,TIMP1,SERPINE1,VPS13A,FGA,C3
GO: Cellular Component	GO:0031983	vesicle lumen		0.0000408	0.0149674	0.0014967	0.0097048	10	337	SERPINA3,ANXA2,TF,LGALS3BP,QSOX1,TIMP1,SERPINE1,VPS13A,FGA,C3
GO: Cellular Component	GO:0009897	external side of plasma membrane		0.0000495	0.0181662	0.0016515	0.0107080	13	576	NCAM1,ITGA3,TF,PDPN,EFNA5,P4HB,CD44,PKHD1,FGA,LRP1,SCNN1G,SLC7A5,BTNL9
GO: Cellular Component	GO:0031093	platelet alpha granule lumen		0.0000545	0.0200004	0.0016667	0.0108068	5	67	SERPINA3,QSOX1,TIMP1,SERPINE1,FGA
GO: Cellular Component	GO:0042470	melanosome		0.0000695	0.0255039	0.0018217	0.0118118	6	114	HSP90B1,CALU,ANXA2,SYTL2,P4HB,GPNMB
GO: Cellular Component	GO:0048770	pigment granule		0.0000695	0.0255039	0.0018217	0.0118118	6	114	HSP90B1,CALU,ANXA2,SYTL2,P4HB,GPNMB
GO: Cellular Component	GO:0005589	collagen type VI trimer		0.0001093	0.0401179	0.0025074	0.0162576	2	3	COL6A3,DCN
GO: Cellular Component	GO:0098647	collagen beaded filament		0.0001093	0.0401179	0.0025074	0.0162576	2	3	COL6A3,DCN
GO: Cellular Component	GO:0072562	blood microparticle		0.0002504	0.0919129	0.0054066	0.0350563	6	144	SERPINA3,TF,LGALS3BP,FGA,C1S,C3
GO: Cellular Component	GO:0098552	side of membrane		0.0005559	0.2040080	0.0113338	0.0734875	14	835	NCAM1,ITGA3,TF,RYR2,PDPN,EFNA5,P4HB,CD44,PKHD1,FGA,LRP1,SCNN1G,SLC7A5,BTNL9
GO: Cellular Component	GO:0030141	secretory granule		0.0011197	0.4109349	0.0216282	0.1402356	15	1002	SERPINA3,ANXA2,TF,LGALS3BP,QSOX1,PTPRB,STXBP1,MGST1,TIMP1,SERPINE1,VPS13A,CD44,FGA,LRP1,C3
GO: Cellular Component	GO:0009925	basal plasma membrane		0.0014820	0.5438943	0.0271947	0.1763289	8	355	ANXA2,ITGA3,TF,LIN7A,PDPN,CD44,LRP1,SLC7A5
GO: Cellular Component	GO:0033018	sarcoplasmic reticulum lumen		0.0015946	0.5852055	0.0278669	0.1806875	2	10	HSP90B1,CALU
GO: Cellular Component	GO:0045178	basal part of cell		0.0023025	0.8450319	0.0384105	0.2490516	8	381	ANXA2,ITGA3,TF,LIN7A,PDPN,CD44,LRP1,SLC7A5
GO: Cellular Component	GO:0043209	myelin sheath		0.0025446	0.9338751	0.0393869	0.2553824	6	225	GAPDH,ANXA2,NCAM1,NEFL,STXBP1,ENO2
GO: Cellular Component	GO:0030867	rough endoplasmic reticulum membrane		0.0025757	0.9452860	0.0393869	0.2553824	3	45	ALDOB,SEC61A1,PLOD2
GO: Cellular Component	GO:0034663	endoplasmic reticulum chaperone complex		0.0027311	1.0000000	0.0395114	0.2561894	2	13	HSP90B1,P4HB
GO: Cellular Component	GO:0098590	plasma membrane region		0.0028499	1.0000000	0.0395114	0.2561894	19	1565	GABRB2,SEMA4B,ANXA2,CDHR1,SLC17A4,NCAM1,ITGA3,TF,LIN7A,PDPN,EFNA5,STXBP1,CD44,SORCS2,PKHD1,LRP1,SCNN1G,SLC7A5,ENO2
GO: Cellular Component	GO:0005581	collagen trimer		0.0029068	1.0000000	0.0395114	0.2561894	4	97	COL6A3,DCN,LOX,PLOD2
GO: Cellular Component	GO:0005790	smooth endoplasmic reticulum		0.0030983	1.0000000	0.0406096	0.2633099	3	48	HSP90B1,RYR2,ALDOB
GO: Cellular Component	GO:0016323	basolateral plasma membrane		0.0035579	1.0000000	0.0450261	0.2919466	7	322	ANXA2,ITGA3,LIN7A,PDPN,CD44,LRP1,SLC7A5
GO: Cellular Component	GO:0099503	secretory vesicle		0.0036857	1.0000000	0.0450883	0.2923499	16	1248	SERPINA3,ANXA2,SYTL2,TF,LGALS3BP,QSOX1,PTPRB,STXBP1,MGST1,TIMP1,SERPINE1,VPS13A,CD44,FGA,LRP1,C3
GO: Cellular Component	GO:0045177	apical part of cell		0.0038159	1.0000000	0.0451754	0.2929147	10	604	SPP1,SLC17A4,TF,PDPN,MGST1,CD44,PKHD1,LRP1,SCNN1G,SLC7A5
Pathway	M610	REACTOME_EXTRACELLULAR_MATRIX_ORGANIZATION	Reactome Pathways	0.0000000	0.0000000	0.0000000	0.0000001	18	300	COL6A3,SPP1,LAMB3,NCAM1,ITGA3,DCN,ADAM12,SERPINH1,PXDN,TIMP1,P4HB,LOX,LOXL2,SERPINE1,CD44,FGA,MMP7,PLOD2
Pathway	MM14572	REACTOME_EXTRACELLULAR_MATRIX_ORGANIZATION	Reactome Pathways	0.0000000	0.0000011	0.0000006	0.0000042	15	256	COL6A3,SPP1,ITGA3,DCN,ADAM12,SERPINH1,PXDN,TIMP1,P4HB,LOX,LOXL2,SERPINE1,CD44,FGA,PLOD2
Pathway	M631	REACTOME_COLLAGEN_FORMATION	Reactome Pathways	0.0000000	0.0000293	0.0000077	0.0000574	9	90	COL6A3,LAMB3,SERPINH1,PXDN,P4HB,LOX,LOXL2,MMP7,PLOD2
Pathway	MM14982	REACTOME_REGULATION_OF_INSULIN_LIKE_GROWTH_FACTOR_IGF_TRANSPORT_AND_UPTAKE_BY_INSULIN_LIKE_GROWTH_FACTOR_BINDING_PROTEINS_IGFBPS	Reactome Pathways	0.0000000	0.0000307	0.0000077	0.0000574	10	121	HSP90B1,SPP1,CALU,MGAT4A,TF,QSOX1,TIMP1,P4HB,FGA,C3
Pathway	M27285	REACTOME_REGULATION_OF_INSULIN_LIKE_GROWTH_FACTOR_IGF_TRANSPORT_AND_UPTAKE_BY_INSULIN_LIKE_GROWTH_FACTOR_BINDING_PROTEINS_IGFBPS	Reactome Pathways	0.0000000	0.0000388	0.0000078	0.0000581	10	124	HSP90B1,SPP1,CALU,MGAT4A,TF,QSOX1,TIMP1,P4HB,FGA,C3
Pathway	M5889	NABA_MATRISOME	Canonical Pathways	0.0000000	0.0000471	0.0000078	0.0000587	26	1026	SERPINA3,COL6A3,SEMA4B,SEMA3C,RELN,SPOCK1,SPP1,ANXA2,LAMB3,ESM1,DCN,ADAM12,SERPINH1,TGFBI,SULF2,PXDN,TIMP1,LOX,LOXL2,SPON2,SERPINE1,FGA,HABP2,MMP7,PLOD2,EMCN
Pathway	M3468	NABA_ECM_REGULATORS	Canonical Pathways	0.0000022	0.0022293	0.0002837	0.0021225	11	238	SERPINA3,ADAM12,SERPINH1,SULF2,TIMP1,LOX,LOXL2,SERPINE1,HABP2,MMP7,PLOD2
Pathway	MM14573	REACTOME_COLLAGEN_FORMATION	Reactome Pathways	0.0000023	0.0022697	0.0002837	0.0021225	7	78	COL6A3,SERPINH1,PXDN,P4HB,LOX,LOXL2,PLOD2
Pathway	M27103	REACTOME_ASSEMBLY_OF_COLLAGEN_FIBRILS_AND_OTHER_MULTIMERIC_STRUCTURES	Reactome Pathways	0.0000073	0.0072597	0.0008066	0.0060348	6	61	COL6A3,LAMB3,PXDN,LOX,LOXL2,MMP7
Pathway	M724	REACTOME_RESPONSE_TO_ELEVATED_PLATELET_CYTOSOLIC_CA2	Reactome Pathways	0.0000082	0.0081348	0.0008091	0.0060533	8	132	SERPINA3,CALU,TF,LGALS3BP,QSOX1,TIMP1,SERPINE1,FGA
Pathway	M5884	NABA_CORE_MATRISOME	Canonical Pathways	0.0000089	0.0089002	0.0008091	0.0060533	11	275	COL6A3,RELN,SPOCK1,SPP1,LAMB3,ESM1,DCN,TGFBI,PXDN,SPON2,FGA
Pathway	M18	PID_INTEGRIN1_PATHWAY	PID Pathways	0.0000116	0.0115139	0.0009168	0.0068590	6	66	COL6A3,SPP1,LAMB3,ITGA3,TGFBI,FGA
Pathway	MM14800	REACTOME_CHONDROITIN_SULFATE_BIOSYNTHESIS	Reactome Pathways	0.0000120	0.0119184	0.0009168	0.0068590	4	19	CHST11,DCN,CHPF,CHST3
Pathway	M658	REACTOME_CHONDROITIN_SULFATE_BIOSYNTHESIS	Reactome Pathways	0.0000149	0.0148095	0.0010578	0.0079140	4	20	CHST11,DCN,CHPF,CHST3
Pathway	M7098	KEGG_ECM_RECEPTOR_INTERACTION	KEGG Pathways	0.0000462	0.0460340	0.0030689	0.0229601	6	84	COL6A3,RELN,SPP1,LAMB3,ITGA3,CD44
Pathway	MM15406	REACTOME_METABOLISM_OF_CARBOHYDRATES	Reactome Pathways	0.0000525	0.0522865	0.0032679	0.0244487	10	275	GAPDH,B3GALT5,CHST11,DCN,CD44,HS3ST3A1,CHPF,ALDOB,ENO2,CHST3
Pathway	M8395	REACTOME_HEMOSTASIS	Reactome Pathways	0.0000620	0.0617373	0.0036218	0.0270960	16	678	SERPINA3,PDE1A,DOCK11,CALU,ANXA2,ITGA3,PDE10A,TF,LGALS3BP,PDPN,QSOX1,TIMP1,SERPINE1,CD44,FGA,SLC7A5
Pathway	MM15455	REACTOME_RESPONSE_TO_ELEVATED_PLATELET_CYTOSOLIC_CA2	Reactome Pathways	0.0000656	0.0653396	0.0036218	0.0270960	7	130	SERPINA3,TF,LGALS3BP,QSOX1,TIMP1,SERPINE1,FGA
Pathway	M169	PID_INTEGRIN2_PATHWAY	PID Pathways	0.0000691	0.0688134	0.0036218	0.0270960	4	29	TGFBI,SPON2,FGA,C3
Pathway	M16864	REACTOME_METABOLISM_OF_CARBOHYDRATES	Reactome Pathways	0.0000891	0.0887473	0.0044374	0.0331980	10	293	GAPDH,B3GALT5,CHST11,DCN,CD44,HS3ST3A1,CHPF,ALDOB,ENO2,CHST3
Pathway	M587	REACTOME_DEGRADATION_OF_THE_EXTRACELLULAR_MATRIX	Reactome Pathways	0.0001047	0.1042926	0.0049663	0.0371553	7	140	COL6A3,SPP1,LAMB3,DCN,TIMP1,CD44,MMP7
Pathway	M39870	WP_TYPE_I_COLLAGEN_SYNTHESIS_IN_THE_CONTEXT_OF_OSTEOGENESIS_IMPERFECTA	WikiPathways	0.0001162	0.1157722	0.0052624	0.0393703	4	33	SERPINH1,P4HB,LOX,PLOD2
Pathway	M1077	REACTOME_PLATELET_ACTIVATION_SIGNALING_AND_AGGREGATION	Reactome Pathways	0.0001883	0.1875312	0.0081535	0.0610004	9	261	SERPINA3,CALU,TF,LGALS3BP,PDPN,QSOX1,TIMP1,SERPINE1,FGA
Pathway	MM14882	REACTOME_CROSSLINKING_OF_COLLAGEN_FIBRILS	Reactome Pathways	0.0002338	0.2328447	0.0097019	0.0725841	3	16	PXDN,LOX,LOXL2
Pathway	MM14867	REACTOME_INTEGRIN_CELL_SURFACE_INTERACTIONS	Reactome Pathways	0.0002487	0.2476948	0.0099078	0.0741248	5	73	COL6A3,SPP1,ITGA3,CD44,FGA
Pathway	M42569	WP_NETWORK_MAP_OF_SARSCOV2_SIGNALING_PATHWAY	WikiPathways	0.0002853	0.2841233	0.0109278	0.0817561	8	218	LBP,ITGA3,TF,LGALS3BP,SERPINE1,FGA,STEAP3,C1S
Pathway	M174	PID_UPA_UPAR_PATHWAY	PID Pathways	0.0003014	0.3002069	0.0111188	0.0831847	4	42	ITGA3,SERPINE1,FGA,LRP1
Pathway	M27164	REACTOME_CROSSLINKING_OF_COLLAGEN_FIBRILS	Reactome Pathways	0.0003368	0.3354905	0.0119188	0.0891704	3	18	PXDN,LOX,LOXL2
Pathway	MM14623	REACTOME_GLYCOSAMINOGLYCAN_METABOLISM	Reactome Pathways	0.0003470	0.3456465	0.0119188	0.0891704	6	121	CHST11,DCN,CD44,HS3ST3A1,CHPF,CHST3
Pathway	MM14472	REACTOME_HEMOSTASIS	Reactome Pathways	0.0003692	0.3677139	0.0122571	0.0917013	13	559	SERPINA3,PDE1A,DOCK11,ANXA2,PDE10A,TF,LGALS3BP,PDPN,QSOX1,TIMP1,SERPINE1,CD44,FGA
Pathway	M695	REACTOME_GLYCOSAMINOGLYCAN_METABOLISM	Reactome Pathways	0.0003958	0.3941761	0.0127154	0.0951295	6	124	CHST11,DCN,CD44,HS3ST3A1,CHPF,CHST3
Pathway	M16441	REACTOME_INTEGRIN_CELL_SURFACE_INTERACTIONS	Reactome Pathways	0.0005047	0.5027030	0.0148134	0.1108258	5	85	COL6A3,SPP1,ITGA3,CD44,FGA
Pathway	MM14696	REACTOME_CHONDROITIN_SULFATE_DERMATAN_SULFATE_METABOLISM	Reactome Pathways	0.0005057	0.5036551	0.0148134	0.1108258	4	48	CHST11,DCN,CHPF,CHST3
Pathway	MM14796	REACTOME_ASSEMBLY_OF_COLLAGEN_FIBRILS_AND_OTHER_MULTIMERIC_STRUCTURES	Reactome Pathways	0.0005057	0.5036551	0.0148134	0.1108258	4	48	COL6A3,PXDN,LOX,LOXL2
Pathway	M678	REACTOME_CHONDROITIN_SULFATE_DERMATAN_SULFATE_METABOLISM	Reactome Pathways	0.0005915	0.5890971	0.0168313	0.1259231	4	50	CHST11,DCN,CHPF,CHST3
Pathway	M19166	KEGG_GLYCOSAMINOGLYCAN_BIOSYNTHESIS_CHONDROITIN_SULFATE	KEGG Pathways	0.0006216	0.6190760	0.0171966	0.1286554	3	22	CHST11,CHPF,CHST3
Pathway	M5885	NABA_MATRISOME_ASSOCIATED	Canonical Pathways	0.0006434	0.6407781	0.0173183	0.1295665	15	751	SERPINA3,SEMA4B,SEMA3C,ANXA2,ADAM12,SERPINH1,SULF2,TIMP1,LOX,LOXL2,SERPINE1,HABP2,MMP7,PLOD2,EMCN
Pathway	M39862	WP_FGF23_SIGNALING_IN_HYPOPHOSPHATEMIC_RICKETS_AND_RELATED_DISORDERS	WikiPathways	0.0007108	0.7079492	0.0186302	0.1393815	3	23	SPP1,CYP24A1,ROS1
Pathway	M3008	NABA_ECM_GLYCOPROTEINS	Canonical Pathways	0.0008108	0.8075485	0.0207064	0.1549140	7	196	RELN,SPP1,LAMB3,TGFBI,PXDN,SPON2,FGA
Pathway	MM15454	REACTOME_PLATELET_ACTIVATION_SIGNALING_AND_AGGREGATION	Reactome Pathways	0.0008478	0.8444449	0.0211111	0.1579421	8	257	SERPINA3,TF,LGALS3BP,PDPN,QSOX1,TIMP1,SERPINE1,FGA
Pathway	M39581	WP_COMPLEMENT_SYSTEM	WikiPathways	0.0008795	0.8760080	0.0213660	0.1598493	5	96	SPP1,DCN,FGA,C1S,C3
Pathway	MM15844	WP_METAPATHWAY_BIOTRANSFORMATION	WikiPathways	0.0011942	1.0000000	0.0283195	0.2118714	6	153	CYP1B1,CYP24A1,CHST11,MGST1,HS3ST3A1,CHST3
Pathway	MM14571	REACTOME_DEGRADATION_OF_THE_EXTRACELLULAR_MATRIX	Reactome Pathways	0.0013721	1.0000000	0.0313554	0.2345841	5	106	COL6A3,SPP1,DCN,TIMP1,CD44
Pathway	M39884	WP_ENDOCHONDRAL_OSSIFICATION_WITH_SKELETAL_DYSPLASIAS	WikiPathways	0.0014167	1.0000000	0.0313554	0.2345841	4	63	SPP1,CHST11,SERPINH1,PTHLH
Pathway	M39646	WP_ENDOCHONDRAL_OSSIFICATION	WikiPathways	0.0014167	1.0000000	0.0313554	0.2345841	4	63	SPP1,CHST11,SERPINH1,PTHLH
Pathway	MM14637	REACTOME_COLLAGEN_BIOSYNTHESIS_AND_MODIFYING_ENZYMES	Reactome Pathways	0.0015913	1.0000000	0.0340809	0.2549750	4	65	COL6A3,SERPINH1,P4HB,PLOD2
Pathway	M27259	REACTOME_DEFECTIVE_CHST3_CAUSES_SEDCJD	Reactome Pathways	0.0016082	1.0000000	0.0340809	0.2549750	2	8	DCN,CHST3
Pathway	MM15875	WP_ENDOCHONDRAL_OSSIFICATION	WikiPathways	0.0016840	1.0000000	0.0349430	0.2614247	4	66	SPP1,CHST11,SERPINH1,PTHLH
Pathway	M26999	REACTOME_COLLAGEN_BIOSYNTHESIS_AND_MODIFYING_ENZYMES	Reactome Pathways	0.0017804	1.0000000	0.0361891	0.2707476	4	67	COL6A3,SERPINH1,P4HB,PLOD2
Pathway	M16894	KEGG_COMPLEMENT_AND_COAGULATION_CASCADES	KEGG Pathways	0.0019845	1.0000000	0.0395319	0.2957564	4	69	SERPINE1,FGA,C1S,C3
Pathway	M13748	REACTOME_GLUCONEOGENESIS	Reactome Pathways	0.0022580	1.0000000	0.0440984	0.3299205	3	34	GAPDH,ALDOB,ENO2
Pathway	M5882	NABA_PROTEOGLYCANS	Canonical Pathways	0.0024560	1.0000000	0.0461536	0.3452963	3	35	SPOCK1,ESM1,DCN
Pathway	MM15392	REACTOME_GLUCONEOGENESIS	Reactome Pathways	0.0024560	1.0000000	0.0461536	0.3452963	3	35	GAPDH,ALDOB,ENO2
Pathway	MM15054	REACTOME_CGMP_EFFECTS	Reactome Pathways	0.0025587	1.0000000	0.0471935	0.3530762	2	10	PDE1A,PDE10A

## Sheet: ToppGene_HubGenes
Category	ID	Name	Source	p-value	q-value Bonferroni	q-value FDR B&H	q-value FDR B&Y	Hit Count in Query List	Hit Count in Genome	Hit in Query List
GO: Molecular Function	GO:0004866	endopeptidase inhibitor activity		5.171E-9	8.687E-7	3.763E-7	2.147E-6	6	177	TIMP1,GAPDH,SERPINH1,COL6A3,ANXA2,SERPINE1
GO: Molecular Function	GO:0005518	collagen binding		6.230E-9	1.047E-6	3.763E-7	2.147E-6	5	82	CD44,DCN,TGFBI,SERPINH1,LOX
GO: Molecular Function	GO:0030414	peptidase inhibitor activity		7.190E-9	1.208E-6	3.763E-7	2.147E-6	6	187	TIMP1,GAPDH,SERPINH1,COL6A3,ANXA2,SERPINE1
GO: Molecular Function	GO:0061135	endopeptidase regulator activity		8.960E-9	1.505E-6	3.763E-7	2.147E-6	6	194	TIMP1,GAPDH,SERPINH1,COL6A3,ANXA2,SERPINE1
GO: Molecular Function	GO:0061134	peptidase regulator activity		4.164E-8	6.995E-6	1.399E-6	7.980E-6	6	251	TIMP1,GAPDH,SERPINH1,COL6A3,ANXA2,SERPINE1
GO: Molecular Function	GO:0050840	extracellular matrix binding		2.863E-7	4.809E-5	8.015E-6	4.572E-5	4	68	DCN,TGFBI,SPP1,ANXA2
GO: Molecular Function	GO:0004857	enzyme inhibitor activity		1.088E-6	1.829E-4	2.612E-5	1.490E-4	6	437	TIMP1,GAPDH,SERPINH1,COL6A3,ANXA2,SERPINE1
GO: Molecular Function	GO:0004867	serine-type endopeptidase inhibitor activity		1.648E-6	2.769E-4	3.461E-5	1.974E-4	4	105	SERPINH1,COL6A3,ANXA2,SERPINE1
GO: Molecular Function	GO:0005102	signaling receptor binding		3.993E-6	6.708E-4	7.454E-5	4.252E-4	9	1756	CD44,LRP1,TIMP1,TGFBI,SPP1,P4HB,NCAM1,HSP90B1,SERPINE1
GO: Molecular Function	GO:0002020	protease binding		1.433E-5	2.407E-3	2.407E-4	1.373E-3	4	181	LRP1,TIMP1,ANXA2,SERPINE1
GO: Molecular Function	GO:0005539	glycosaminoglycan binding		6.847E-5	1.150E-2	1.046E-3	5.965E-3	4	270	CD44,DCN,NCAM1,MMP7
GO: Molecular Function	GO:0005178	integrin binding		4.007E-4	6.732E-2	5.610E-3	3.200E-2	3	173	TGFBI,SPP1,P4HB
GO: Molecular Function	GO:0070325	lipoprotein particle receptor binding		4.990E-4	8.383E-2	6.226E-3	3.552E-2	2	39	LRP1,HSP90B1
GO: Molecular Function	GO:0005201	extracellular matrix structural constituent		5.189E-4	8.717E-2	6.226E-3	3.552E-2	3	189	DCN,TGFBI,COL6A3
GO: Molecular Function	GO:0016964	alpha-2 macroglobulin receptor activity		8.544E-4	1.435E-1	8.575E-3	4.891E-2	1	1	LRP1
GO: Molecular Function	GO:0035605	peptidyl-cysteine S-nitrosylase activity		8.544E-4	1.435E-1	8.575E-3	4.891E-2	1	1	GAPDH
GO: Molecular Function	GO:0030234	enzyme regulator activity		8.677E-4	1.458E-1	8.575E-3	4.891E-2	6	1438	TIMP1,GAPDH,SERPINH1,COL6A3,ANXA2,SERPINE1
GO: Molecular Function	GO:0050839	cell adhesion molecule binding		1.421E-3	2.387E-1	1.326E-2	7.563E-2	4	600	TGFBI,SPP1,P4HB,ANXA2
GO: Molecular Function	GO:0044730	bone sialoprotein binding		1.707E-3	2.867E-1	1.365E-2	7.789E-2	1	2	ANXA2
GO: Molecular Function	GO:0004365	glyceraldehyde-3-phosphate dehydrogenase (NAD+) (phosphorylating) activity		1.707E-3	2.867E-1	1.365E-2	7.789E-2	1	2	GAPDH
GO: Molecular Function	GO:0043891	glyceraldehyde-3-phosphate dehydrogenase (NAD(P)+) (phosphorylating) activity		1.707E-3	2.867E-1	1.365E-2	7.789E-2	1	2	GAPDH
GO: Molecular Function	GO:1901681	sulfur compound binding		2.472E-3	4.153E-1	1.869E-2	1.066E-1	3	325	LRP1,NCAM1,MMP7
GO: Molecular Function	GO:0030226	apolipoprotein receptor activity		2.559E-3	4.299E-1	1.869E-2	1.066E-1	1	3	LRP1
GO: Molecular Function	GO:0038024	cargo receptor activity		3.170E-3	5.326E-1	2.219E-2	1.266E-1	2	99	CD44,LRP1
GO: Molecular Function	GO:0004634	phosphopyruvate hydratase activity		3.411E-3	5.730E-1	2.292E-2	1.307E-1	1	4	ENO2
GO: Molecular Function	GO:0004656	procollagen-proline 4-dioxygenase activity		4.262E-3	7.160E-1	2.557E-2	1.459E-1	1	5	P4HB
GO: Molecular Function	GO:0019834	phospholipase A2 inhibitor activity		4.262E-3	7.160E-1	2.557E-2	1.459E-1	1	5	ANXA2
GO: Molecular Function	GO:0004720	protein-lysine 6-oxidase activity		4.262E-3	7.160E-1	2.557E-2	1.459E-1	1	5	LOX
GO: Molecular Function	GO:0051082	unfolded protein binding		5.077E-3	8.529E-1	2.863E-2	1.633E-1	2	126	SERPINH1,HSP90B1
GO: Molecular Function	GO:0016972	thiol oxidase activity		5.112E-3	8.589E-1	2.863E-2	1.633E-1	1	6	P4HB
GO: Molecular Function	GO:0019828	aspartic-type endopeptidase inhibitor activity		6.811E-3	1.000E0	3.467E-2	1.978E-1	1	8	GAPDH
GO: Molecular Function	GO:0031545	peptidyl-proline 4-dioxygenase activity		6.811E-3	1.000E0	3.467E-2	1.978E-1	1	8	P4HB
GO: Molecular Function	GO:0019798	procollagen-proline dioxygenase activity		6.811E-3	1.000E0	3.467E-2	1.978E-1	1	8	P4HB
GO: Molecular Function	GO:0032050	clathrin heavy chain binding		9.354E-3	1.000E0	4.365E-2	2.490E-1	1	11	LRP1
GO: Molecular Function	GO:0005114	type II transforming growth factor beta receptor binding		9.354E-3	1.000E0	4.365E-2	2.490E-1	1	11	CD44
GO: Molecular Function	GO:0016670	oxidoreductase activity, acting on a sulfur group of donors, oxygen as acceptor		9.354E-3	1.000E0	4.365E-2	2.490E-1	1	11	P4HB
GO: Molecular Function	GO:0070851	growth factor receptor binding		9.895E-3	1.000E0	4.493E-2	2.563E-1	2	178	CD44,NCAM1
GO: Molecular Function	GO:0031543	peptidyl-proline dioxygenase activity		1.020E-2	1.000E0	4.509E-2	2.572E-1	1	12	P4HB
GO: Molecular Function	GO:0004859	phospholipase inhibitor activity		1.105E-2	1.000E0	4.758E-2	2.714E-1	1	13	ANXA2
GO: Biological Process	GO:0010466	negative regulation of peptidase activity		9.478E-10	1.308E-6	1.308E-6	1.021E-5	7	266	CD44,LRP1,TIMP1,GAPDH,SERPINH1,COL6A3,SERPINE1
GO: Biological Process	GO:0010951	negative regulation of endopeptidase activity		5.094E-9	7.029E-6	3.515E-6	2.744E-5	6	183	CD44,LRP1,TIMP1,GAPDH,SERPINH1,SERPINE1
GO: Biological Process	GO:0045861	negative regulation of proteolysis		1.598E-8	2.206E-5	6.318E-6	4.933E-5	7	400	CD44,LRP1,TIMP1,GAPDH,SERPINH1,COL6A3,SERPINE1
GO: Biological Process	GO:0051346	negative regulation of hydrolase activity		1.831E-8	2.527E-5	6.318E-6	4.933E-5	7	408	CD44,LRP1,TIMP1,GAPDH,SERPINH1,COL6A3,SERPINE1
GO: Biological Process	GO:0006508	proteolysis		4.585E-8	6.327E-5	1.265E-5	9.879E-5	11	1988	CD44,LRP1,TIMP1,GAPDH,SERPINH1,P4HB,COL6A3,ANXA2,HSP90B1,MMP7,SERPINE1
GO: Biological Process	GO:0052547	regulation of peptidase activity		6.888E-8	9.506E-5	1.584E-5	1.237E-4	7	495	CD44,LRP1,TIMP1,GAPDH,SERPINH1,COL6A3,SERPINE1
GO: Biological Process	GO:0030162	regulation of proteolysis		1.525E-7	2.104E-4	3.006E-5	2.347E-4	8	860	CD44,LRP1,TIMP1,GAPDH,SERPINH1,COL6A3,ANXA2,SERPINE1
GO: Biological Process	GO:0051216	cartilage development		3.546E-7	4.894E-4	5.959E-5	4.652E-4	6	374	CD44,DCN,TIMP1,TGFBI,SERPINH1,LOX
GO: Biological Process	GO:0030198	extracellular matrix organization		4.813E-7	6.642E-4	5.959E-5	4.652E-4	6	394	LRP1,TGFBI,SERPINH1,ANXA2,LOX,MMP7
GO: Biological Process	GO:0043062	extracellular structure organization		4.885E-7	6.741E-4	5.959E-5	4.652E-4	6	395	LRP1,TGFBI,SERPINH1,ANXA2,LOX,MMP7
GO: Biological Process	GO:0045229	external encapsulating structure organization		5.106E-7	7.046E-4	5.959E-5	4.652E-4	6	398	LRP1,TGFBI,SERPINH1,ANXA2,LOX,MMP7
GO: Biological Process	GO:0052548	regulation of endopeptidase activity		5.182E-7	7.151E-4	5.959E-5	4.652E-4	6	399	CD44,LRP1,TIMP1,GAPDH,SERPINH1,SERPINE1
GO: Biological Process	GO:0043067	regulation of programmed cell death		7.263E-7	1.002E-3	7.710E-5	6.019E-4	10	1999	CD44,LRP1,TIMP1,GAPDH,SPP1,P4HB,NCAM1,LOX,HSP90B1,SERPINE1
GO: Biological Process	GO:0051336	regulation of hydrolase activity		1.249E-6	1.724E-3	1.153E-4	9.003E-4	8	1133	CD44,LRP1,TIMP1,GAPDH,SERPINH1,COL6A3,HSP90B1,SERPINE1
GO: Biological Process	GO:0009611	response to wounding		1.253E-6	1.730E-3	1.153E-4	9.003E-4	7	760	CD44,LRP1,TIMP1,SPP1,ANXA2,LOX,SERPINE1
GO: Biological Process	GO:0043086	negative regulation of catalytic activity		1.517E-6	2.094E-3	1.309E-4	1.022E-3	7	782	CD44,LRP1,TIMP1,GAPDH,SERPINH1,COL6A3,SERPINE1
GO: Biological Process	GO:0061448	connective tissue development		1.617E-6	2.231E-3	1.313E-4	1.025E-3	6	485	CD44,DCN,TIMP1,TGFBI,SERPINH1,LOX
GO: Biological Process	GO:0043069	negative regulation of programmed cell death		2.143E-6	2.958E-3	1.643E-4	1.283E-3	8	1217	CD44,LRP1,TIMP1,GAPDH,SPP1,NCAM1,HSP90B1,SERPINE1
GO: Biological Process	GO:0001501	skeletal system development		2.445E-6	3.375E-3	1.776E-4	1.387E-3	7	840	CD44,DCN,TIMP1,TGFBI,SERPINH1,ANXA2,LOX
GO: Biological Process	GO:0007155	cell adhesion		2.667E-6	3.681E-3	1.840E-4	1.437E-3	9	1735	CD44,LRP1,TGFBI,SPP1,P4HB,NCAM1,COL6A3,ANXA2,SERPINE1
GO: Biological Process	GO:0009410	response to xenobiotic stimulus		3.992E-6	5.508E-3	2.559E-4	1.998E-3	6	567	TGFBI,ENO2,NCAM1,LOX,MMP7,SERPINE1
GO: Biological Process	GO:0051248	negative regulation of protein metabolic process		4.080E-6	5.630E-3	2.559E-4	1.998E-3	8	1326	CD44,LRP1,TIMP1,GAPDH,SERPINH1,COL6A3,ANXA2,SERPINE1
GO: Biological Process	GO:0040011	locomotion		4.788E-6	6.607E-3	2.873E-4	2.243E-3	9	1861	DCN,LRP1,TIMP1,SPP1,NCAM1,COL6A3,LOX,MMP7,SERPINE1
GO: Biological Process	GO:0042981	regulation of apoptotic process		6.732E-6	9.291E-3	3.871E-4	3.022E-3	9	1939	CD44,LRP1,TIMP1,GAPDH,SPP1,P4HB,LOX,HSP90B1,SERPINE1
GO: Biological Process	GO:0040007	growth		8.401E-6	1.159E-2	4.637E-4	3.621E-3	8	1461	CD44,DCN,LRP1,SERPINH1,SPP1,NCAM1,COL6A3,SERPINE1
GO: Biological Process	GO:0034097	response to cytokine		1.611E-5	2.224E-2	8.430E-4	6.581E-3	7	1118	CD44,TIMP1,GAPDH,SPP1,P4HB,LOX,SERPINE1
GO: Biological Process	GO:0048589	developmental growth		1.649E-5	2.276E-2	8.430E-4	6.581E-3	7	1122	DCN,LRP1,SERPINH1,SPP1,NCAM1,COL6A3,SERPINE1
GO: Biological Process	GO:0031589	cell-substrate adhesion		1.739E-5	2.400E-2	8.571E-4	6.691E-3	5	421	CD44,LRP1,SPP1,P4HB,SERPINE1
GO: Biological Process	GO:0051604	protein maturation		1.991E-5	2.747E-2	9.474E-4	7.397E-3	5	433	SERPINH1,P4HB,ANXA2,HSP90B1,SERPINE1
GO: Biological Process	GO:0043066	negative regulation of apoptotic process		2.265E-5	3.125E-2	1.019E-3	7.955E-3	7	1178	CD44,LRP1,TIMP1,GAPDH,SPP1,HSP90B1,SERPINE1
GO: Biological Process	GO:2000586	regulation of platelet-derived growth factor receptor-beta signaling pathway		2.289E-5	3.159E-2	1.019E-3	7.955E-3	2	9	LRP1,LOX
GO: Biological Process	GO:0030199	collagen fibril organization		3.017E-5	4.164E-2	1.301E-3	1.016E-2	3	75	SERPINH1,ANXA2,LOX
GO: Biological Process	GO:0044092	negative regulation of molecular function		3.158E-5	4.358E-2	1.321E-3	1.031E-2	7	1240	CD44,LRP1,TIMP1,GAPDH,SERPINH1,COL6A3,SERPINE1
GO: Biological Process	GO:1903034	regulation of response to wounding		3.700E-5	5.106E-2	1.502E-3	1.172E-2	4	239	LRP1,SPP1,ANXA2,SERPINE1
GO: Biological Process	GO:0006935	chemotaxis		4.031E-5	5.563E-2	1.563E-3	1.220E-2	6	851	LRP1,SPP1,NCAM1,COL6A3,LOX,SERPINE1
GO: Biological Process	GO:0042330	taxis		4.085E-5	5.637E-2	1.563E-3	1.220E-2	6	853	LRP1,SPP1,NCAM1,COL6A3,LOX,SERPINE1
GO: Biological Process	GO:0030070	insulin processing		4.190E-5	5.782E-2	1.563E-3	1.220E-2	2	12	P4HB,HSP90B1
GO: Biological Process	GO:0034975	protein folding in endoplasmic reticulum		4.950E-5	6.830E-2	1.774E-3	1.385E-2	2	13	P4HB,HSP90B1
GO: Biological Process	GO:0035295	tube development		5.013E-5	6.918E-2	1.774E-3	1.385E-2	8	1864	CD44,DCN,LRP1,TGFBI,SPP1,ANXA2,LOX,SERPINE1
GO: Biological Process	GO:0010810	regulation of cell-substrate adhesion		5.215E-5	7.197E-2	1.799E-3	1.405E-2	4	261	LRP1,SPP1,P4HB,SERPINE1
GO: Biological Process	GO:0002246	wound healing involved in inflammatory response		5.772E-5	7.965E-2	1.886E-3	1.473E-2	2	14	CD44,TIMP1
GO: Biological Process	GO:1905049	negative regulation of metallopeptidase activity		5.772E-5	7.965E-2	1.886E-3	1.473E-2	2	14	LRP1,TIMP1
GO: Biological Process	GO:0042060	wound healing		5.878E-5	8.111E-2	1.886E-3	1.473E-2	5	543	CD44,TIMP1,ANXA2,LOX,SERPINE1
GO: Biological Process	GO:2000026	regulation of multicellular organismal development		6.840E-5	9.439E-2	2.145E-3	1.675E-2	8	1946	CD44,DCN,LRP1,SPP1,NCAM1,ANXA2,LOX,SERPINE1
GO: Biological Process	GO:0035791	platelet-derived growth factor receptor-beta signaling pathway		7.604E-5	1.049E-1	2.332E-3	1.821E-2	2	16	LRP1,LOX
GO: Biological Process	GO:0030155	regulation of cell adhesion		8.474E-5	1.169E-1	2.542E-3	1.985E-2	6	972	CD44,LRP1,TGFBI,SPP1,P4HB,SERPINE1
GO: Biological Process	GO:0032370	positive regulation of lipid transport		8.970E-5	1.238E-1	2.634E-3	2.056E-2	3	108	LRP1,SPP1,ANXA2
GO: Biological Process	GO:0035239	tube morphogenesis		9.945E-5	1.372E-1	2.856E-3	2.230E-2	7	1483	CD44,DCN,LRP1,TGFBI,ANXA2,LOX,SERPINE1
GO: Biological Process	GO:0071345	cellular response to cytokine stimulus		1.014E-4	1.400E-1	2.856E-3	2.230E-2	6	1004	CD44,GAPDH,SPP1,P4HB,LOX,SERPINE1
GO: Biological Process	GO:0010755	regulation of plasminogen activation		1.202E-4	1.658E-1	3.271E-3	2.554E-2	2	20	ANXA2,SERPINE1
GO: Biological Process	GO:0048514	blood vessel morphogenesis		1.246E-4	1.719E-1	3.271E-3	2.554E-2	6	1042	DCN,LRP1,TGFBI,ANXA2,LOX,SERPINE1
GO: Biological Process	GO:0016485	protein processing		1.278E-4	1.764E-1	3.271E-3	2.554E-2	4	329	P4HB,ANXA2,HSP90B1,SERPINE1
GO: Biological Process	GO:0061621	canonical glycolysis		1.327E-4	1.832E-1	3.271E-3	2.554E-2	2	21	GAPDH,ENO2
GO: Biological Process	GO:0006735	NADH regeneration		1.327E-4	1.832E-1	3.271E-3	2.554E-2	2	21	GAPDH,ENO2
GO: Biological Process	GO:0051917	regulation of fibrinolysis		1.327E-4	1.832E-1	3.271E-3	2.554E-2	2	21	ANXA2,SERPINE1
GO: Biological Process	GO:0061718	glucose catabolic process to pyruvate		1.327E-4	1.832E-1	3.271E-3	2.554E-2	2	21	GAPDH,ENO2
GO: Biological Process	GO:0006898	receptor-mediated endocytosis		1.434E-4	1.979E-1	3.473E-3	2.711E-2	4	339	CD44,LRP1,ANXA2,SERPINE1
GO: Biological Process	GO:1903035	negative regulation of response to wounding		1.700E-4	2.346E-1	4.045E-3	3.158E-2	3	134	SPP1,ANXA2,SERPINE1
GO: Biological Process	GO:1905954	positive regulation of lipid localization		1.776E-4	2.451E-1	4.154E-3	3.243E-2	3	136	LRP1,SPP1,ANXA2
GO: Biological Process	GO:0061620	glycolytic process through glucose-6-phosphate		1.893E-4	2.612E-1	4.353E-3	3.399E-2	2	25	GAPDH,ENO2
GO: Biological Process	GO:1905048	regulation of metallopeptidase activity		2.212E-4	3.053E-1	5.005E-3	3.907E-2	2	27	LRP1,TIMP1
GO: Biological Process	GO:0032963	collagen metabolic process		2.325E-4	3.208E-1	5.107E-3	3.987E-2	3	149	SERPINH1,MMP7,SERPINE1
GO: Biological Process	GO:0001568	blood vessel development		2.331E-4	3.217E-1	5.107E-3	3.987E-2	6	1168	DCN,LRP1,TGFBI,ANXA2,LOX,SERPINE1
GO: Biological Process	GO:1900120	regulation of receptor binding		2.556E-4	3.528E-1	5.345E-3	4.173E-2	2	29	ANXA2,LOX
GO: Biological Process	GO:0042730	fibrinolysis		2.556E-4	3.528E-1	5.345E-3	4.173E-2	2	29	ANXA2,SERPINE1
GO: Biological Process	GO:0010640	regulation of platelet-derived growth factor receptor signaling pathway		2.556E-4	3.528E-1	5.345E-3	4.173E-2	2	29	LRP1,LOX
GO: Biological Process	GO:0031639	plasminogen activation		2.738E-4	3.778E-1	5.562E-3	4.342E-2	2	30	ANXA2,SERPINE1
GO: Biological Process	GO:0044403	biological process involved in symbiotic interaction		2.781E-4	3.838E-1	5.562E-3	4.342E-2	4	403	GAPDH,P4HB,NCAM1,ANXA2
GO: Biological Process	GO:0031099	regeneration		2.781E-4	3.838E-1	5.562E-3	4.342E-2	4	403	LRP1,SERPINH1,SPP1,SERPINE1
GO: Biological Process	GO:0006007	glucose catabolic process		2.925E-4	4.037E-1	5.685E-3	4.439E-2	2	31	GAPDH,ENO2
GO: Biological Process	GO:0061615	glycolytic process through fructose-6-phosphate		2.925E-4	4.037E-1	5.685E-3	4.439E-2	2	31	GAPDH,ENO2
GO: Biological Process	GO:0007162	negative regulation of cell adhesion		2.997E-4	4.136E-1	5.745E-3	4.485E-2	4	411	CD44,LRP1,TGFBI,SERPINE1
GO: Biological Process	GO:0060560	developmental growth involved in morphogenesis		3.110E-4	4.291E-1	5.879E-3	4.590E-2	4	415	DCN,LRP1,SPP1,COL6A3
GO: Biological Process	GO:0001944	vasculature development		3.431E-4	4.734E-1	6.397E-3	4.995E-2	6	1254	DCN,LRP1,TGFBI,ANXA2,LOX,SERPINE1
GO: Biological Process	GO:1903902	positive regulation of viral life cycle		3.524E-4	4.863E-1	6.484E-3	5.062E-2	2	34	P4HB,ANXA2
GO: Biological Process	GO:0030336	negative regulation of cell migration		3.718E-4	5.131E-1	6.695E-3	5.227E-2	4	435	DCN,LRP1,TIMP1,SERPINE1
GO: Biological Process	GO:1901142	insulin metabolic process		3.736E-4	5.155E-1	6.695E-3	5.227E-2	2	35	P4HB,HSP90B1
GO: Biological Process	GO:0048670	regulation of collateral sprouting		4.177E-4	5.765E-1	7.391E-3	5.770E-2	2	37	LRP1,SPP1
GO: Biological Process	GO:2000146	negative regulation of cell motility		4.300E-4	5.933E-1	7.511E-3	5.864E-2	4	452	DCN,LRP1,TIMP1,SERPINE1
GO: Biological Process	GO:0032368	regulation of lipid transport		4.815E-4	6.644E-1	8.305E-3	6.484E-2	3	191	LRP1,SPP1,ANXA2
GO: Biological Process	GO:0040008	regulation of growth		5.070E-4	6.996E-1	8.638E-3	6.744E-2	5	861	CD44,LRP1,SPP1,NCAM1,SERPINE1
GO: Biological Process	GO:0048638	regulation of developmental growth		5.269E-4	7.271E-1	8.868E-3	6.923E-2	4	477	LRP1,SPP1,NCAM1,SERPINE1
GO: Biological Process	GO:0016486	peptide hormone processing		5.387E-4	7.435E-1	8.957E-3	6.993E-2	2	42	P4HB,HSP90B1
GO: Biological Process	GO:0040013	negative regulation of locomotion		5.831E-4	8.046E-1	9.284E-3	7.248E-2	4	490	DCN,LRP1,TIMP1,SERPINE1
GO: Biological Process	GO:0001953	negative regulation of cell-matrix adhesion		5.914E-4	8.161E-1	9.284E-3	7.248E-2	2	44	LRP1,SERPINE1
GO: Biological Process	GO:0032373	positive regulation of sterol transport		5.914E-4	8.161E-1	9.284E-3	7.248E-2	2	44	LRP1,ANXA2
GO: Biological Process	GO:0032376	positive regulation of cholesterol transport		5.914E-4	8.161E-1	9.284E-3	7.248E-2	2	44	LRP1,ANXA2
GO: Biological Process	GO:0072359	circulatory system development		5.920E-4	8.170E-1	9.284E-3	7.248E-2	7	1974	DCN,LRP1,TGFBI,NCAM1,ANXA2,LOX,SERPINE1
GO: Biological Process	GO:0140448	signaling receptor ligand precursor processing		6.464E-4	8.920E-1	1.002E-2	7.825E-2	2	46	P4HB,HSP90B1
GO: Biological Process	GO:0071363	cellular response to growth factor stimulus		6.662E-4	9.193E-1	1.021E-2	7.975E-2	5	914	CD44,DCN,LRP1,LOX,SERPINE1
GO: Biological Process	GO:0048668	collateral sprouting		7.334E-4	1.000E0	1.096E-2	8.554E-2	2	49	LRP1,SPP1
GO: Biological Process	GO:0048679	regulation of axon regeneration		7.635E-4	1.000E0	1.096E-2	8.554E-2	2	50	LRP1,SPP1
GO: Biological Process	GO:0070848	response to growth factor		7.642E-4	1.000E0	1.096E-2	8.554E-2	5	942	CD44,DCN,LRP1,LOX,SERPINE1
GO: Biological Process	GO:0045807	positive regulation of endocytosis		7.655E-4	1.000E0	1.096E-2	8.554E-2	3	224	LRP1,ANXA2,SERPINE1
GO: Biological Process	GO:1905952	regulation of lipid localization		7.655E-4	1.000E0	1.096E-2	8.554E-2	3	224	LRP1,SPP1,ANXA2
GO: Biological Process	GO:0019320	hexose catabolic process		7.943E-4	1.000E0	1.096E-2	8.554E-2	2	51	GAPDH,ENO2
GO: Biological Process	GO:0035491	positive regulation of leukotriene production involved in inflammatory response		8.239E-4	1.000E0	1.096E-2	8.554E-2	1	1	SERPINE1
GO: Biological Process	GO:0035490	regulation of leukotriene production involved in inflammatory response		8.239E-4	1.000E0	1.096E-2	8.554E-2	1	1	SERPINE1
GO: Biological Process	GO:1901331	positive regulation of odontoblast differentiation		8.239E-4	1.000E0	1.096E-2	8.554E-2	1	1	SERPINE1
GO: Biological Process	GO:0021961	posterior commissure morphogenesis		8.239E-4	1.000E0	1.096E-2	8.554E-2	1	1	NCAM1
GO: Biological Process	GO:1905043	positive regulation of epithelium regeneration		8.239E-4	1.000E0	1.096E-2	8.554E-2	1	1	SERPINE1
GO: Biological Process	GO:0002776	antimicrobial peptide secretion		8.239E-4	1.000E0	1.096E-2	8.554E-2	1	1	MMP7
GO: Biological Process	GO:0002779	antibacterial peptide secretion		8.239E-4	1.000E0	1.096E-2	8.554E-2	1	1	MMP7
GO: Biological Process	GO:0090594	inflammatory response to wounding		8.257E-4	1.000E0	1.096E-2	8.554E-2	2	52	CD44,TIMP1
GO: Biological Process	GO:0120039	plasma membrane bounded cell projection morphogenesis		8.446E-4	1.000E0	1.110E-2	8.667E-2	5	963	CD44,LRP1,SPP1,NCAM1,COL6A3
GO: Biological Process	GO:0014912	negative regulation of smooth muscle cell migration		8.577E-4	1.000E0	1.117E-2	8.718E-2	2	53	LRP1,SERPINE1
GO: Biological Process	GO:0048858	cell projection morphogenesis		8.810E-4	1.000E0	1.136E-2	8.871E-2	5	972	CD44,LRP1,SPP1,NCAM1,COL6A3
GO: Biological Process	GO:0070570	regulation of neuron projection regeneration		8.902E-4	1.000E0	1.138E-2	8.881E-2	2	54	LRP1,SPP1
GO: Biological Process	GO:0006509	membrane protein ectodomain proteolysis		9.914E-4	1.000E0	1.255E-2	9.800E-2	2	57	TIMP1,MMP7
GO: Biological Process	GO:0048639	positive regulation of developmental growth		1.028E-3	1.000E0	1.289E-2	1.006E-1	3	248	LRP1,NCAM1,SERPINE1
GO: Biological Process	GO:0032102	negative regulation of response to external stimulus		1.068E-3	1.000E0	1.327E-2	1.036E-1	4	576	CD44,SPP1,ANXA2,SERPINE1
GO: Biological Process	GO:0046365	monosaccharide catabolic process		1.098E-3	1.000E0	1.353E-2	1.056E-1	2	60	GAPDH,ENO2
GO: Biological Process	GO:0051241	negative regulation of multicellular organismal process		1.142E-3	1.000E0	1.395E-2	1.089E-1	6	1571	CD44,DCN,TIMP1,SPP1,ANXA2,SERPINE1
GO: Biological Process	GO:0048771	tissue remodeling		1.285E-3	1.000E0	1.555E-2	1.214E-1	3	268	LRP1,TIMP1,SPP1
GO: Biological Process	GO:0006954	inflammatory response		1.307E-3	1.000E0	1.569E-2	1.225E-1	5	1061	CD44,LRP1,TIMP1,SPP1,SERPINE1
GO: Biological Process	GO:0043393	regulation of protein binding		1.341E-3	1.000E0	1.595E-2	1.245E-1	3	272	LRP1,ANXA2,LOX
GO: Biological Process	GO:0007160	cell-matrix adhesion		1.398E-3	1.000E0	1.646E-2	1.285E-1	3	276	CD44,LRP1,SERPINE1
GO: Biological Process	GO:0033619	membrane protein proteolysis		1.408E-3	1.000E0	1.646E-2	1.285E-1	2	68	TIMP1,MMP7
GO: Biological Process	GO:0048260	positive regulation of receptor-mediated endocytosis		1.576E-3	1.000E0	1.695E-2	1.323E-1	2	72	ANXA2,SERPINE1
GO: Biological Process	GO:0030195	negative regulation of blood coagulation		1.576E-3	1.000E0	1.695E-2	1.323E-1	2	72	ANXA2,SERPINE1
GO: Biological Process	GO:1900047	negative regulation of hemostasis		1.620E-3	1.000E0	1.695E-2	1.323E-1	2	73	ANXA2,SERPINE1
GO: Biological Process	GO:0048694	positive regulation of collateral sprouting of injured axon		1.646E-3	1.000E0	1.695E-2	1.323E-1	1	2	LRP1
GO: Biological Process	GO:0048693	regulation of collateral sprouting of injured axon		1.646E-3	1.000E0	1.695E-2	1.323E-1	1	2	LRP1
GO: Biological Process	GO:0048685	negative regulation of collateral sprouting of intact axon in response to injury		1.646E-3	1.000E0	1.695E-2	1.323E-1	1	2	SPP1
GO: Biological Process	GO:1904300	positive regulation of transcytosis		1.646E-3	1.000E0	1.695E-2	1.323E-1	1	2	LRP1
GO: Biological Process	GO:1904298	regulation of transcytosis		1.646E-3	1.000E0	1.695E-2	1.323E-1	1	2	LRP1
GO: Biological Process	GO:0001927	exocyst assembly		1.646E-3	1.000E0	1.695E-2	1.323E-1	1	2	NCAM1
GO: Biological Process	GO:0001928	regulation of exocyst assembly		1.646E-3	1.000E0	1.695E-2	1.323E-1	1	2	NCAM1
GO: Biological Process	GO:1905597	positive regulation of low-density lipoprotein particle receptor binding		1.646E-3	1.000E0	1.695E-2	1.323E-1	1	2	ANXA2
GO: Biological Process	GO:0048674	collateral sprouting of injured axon		1.646E-3	1.000E0	1.695E-2	1.323E-1	1	2	LRP1
GO: Biological Process	GO:1902913	positive regulation of neuroepithelial cell differentiation		1.646E-3	1.000E0	1.695E-2	1.323E-1	1	2	SERPINE1
GO: Biological Process	GO:2000098	negative regulation of smooth muscle cell-matrix adhesion		1.646E-3	1.000E0	1.695E-2	1.323E-1	1	2	SERPINE1
GO: Biological Process	GO:0035906	descending aorta development		1.646E-3	1.000E0	1.695E-2	1.323E-1	1	2	LOX
GO: Biological Process	GO:0035606	peptidyl-cysteine S-trans-nitrosylation		1.646E-3	1.000E0	1.695E-2	1.323E-1	1	2	GAPDH
GO: Biological Process	GO:0048008	platelet-derived growth factor receptor signaling pathway		1.664E-3	1.000E0	1.701E-2	1.328E-1	2	74	LRP1,LOX
GO: Biological Process	GO:0010812	negative regulation of cell-substrate adhesion		1.709E-3	1.000E0	1.734E-2	1.354E-1	2	75	LRP1,SERPINE1
GO: Biological Process	GO:0014070	response to organic cyclic compound		1.752E-3	1.000E0	1.754E-2	1.370E-1	5	1133	SPP1,ENO2,NCAM1,LOX,HSP90B1
GO: Biological Process	GO:0050819	negative regulation of coagulation		1.754E-3	1.000E0	1.754E-2	1.370E-1	2	76	ANXA2,SERPINE1
GO: Biological Process	GO:0022617	extracellular matrix disassembly		1.800E-3	1.000E0	1.771E-2	1.382E-1	2	77	LRP1,MMP7
GO: Biological Process	GO:0048524	positive regulation of viral process		1.800E-3	1.000E0	1.771E-2	1.382E-1	2	77	P4HB,ANXA2
GO: Biological Process	GO:0060348	bone development		1.809E-3	1.000E0	1.771E-2	1.382E-1	3	302	SERPINH1,ANXA2,LOX
GO: Biological Process	GO:0042445	hormone metabolic process		1.878E-3	1.000E0	1.825E-2	1.425E-1	3	306	SPP1,P4HB,HSP90B1
GO: Biological Process	GO:0032964	collagen biosynthetic process		1.894E-3	1.000E0	1.827E-2	1.427E-1	2	79	SERPINH1,SERPINE1
GO: Biological Process	GO:0032989	cellular anatomical entity morphogenesis		1.960E-3	1.000E0	1.878E-2	1.466E-1	5	1162	CD44,LRP1,SPP1,NCAM1,COL6A3
GO: Biological Process	GO:0060284	regulation of cell development		2.106E-3	1.000E0	2.004E-2	1.565E-1	5	1181	CD44,LRP1,SPP1,ANXA2,LOX
GO: Biological Process	GO:0031638	zymogen activation		2.239E-3	1.000E0	2.059E-2	1.607E-1	2	86	ANXA2,SERPINE1
GO: Biological Process	GO:0007409	axonogenesis		2.283E-3	1.000E0	2.059E-2	1.607E-1	4	708	LRP1,SPP1,NCAM1,COL6A3
GO: Biological Process	GO:1902533	positive regulation of intracellular signal transduction		2.284E-3	1.000E0	2.059E-2	1.607E-1	5	1203	CD44,DCN,LRP1,GAPDH,NCAM1
GO: Biological Process	GO:0016049	cell growth		2.342E-3	1.000E0	2.059E-2	1.607E-1	4	713	CD44,LRP1,SPP1,COL6A3
GO: Biological Process	GO:0048146	positive regulation of fibroblast proliferation		2.343E-3	1.000E0	2.059E-2	1.607E-1	2	88	ANXA2,SERPINE1
GO: Biological Process	GO:0071560	cellular response to transforming growth factor beta stimulus		2.369E-3	1.000E0	2.059E-2	1.607E-1	3	332	LRP1,LOX,SERPINE1
GO: Biological Process	GO:0032374	regulation of cholesterol transport		2.448E-3	1.000E0	2.059E-2	1.607E-1	2	90	LRP1,ANXA2
GO: Biological Process	GO:0032371	regulation of sterol transport		2.448E-3	1.000E0	2.059E-2	1.607E-1	2	90	LRP1,ANXA2
GO: Biological Process	GO:0071559	response to transforming growth factor beta		2.451E-3	1.000E0	2.059E-2	1.607E-1	3	336	LRP1,LOX,SERPINE1
GO: Biological Process	GO:0016192	vesicle-mediated transport		2.466E-3	1.000E0	2.059E-2	1.607E-1	6	1822	CD44,LRP1,P4HB,NCAM1,ANXA2,SERPINE1
GO: Biological Process	GO:1905602	positive regulation of receptor-mediated endocytosis involved in cholesterol transport		2.468E-3	1.000E0	2.059E-2	1.607E-1	1	3	ANXA2
GO: Biological Process	GO:0048683	regulation of collateral sprouting of intact axon in response to injury		2.468E-3	1.000E0	2.059E-2	1.607E-1	1	3	SPP1
GO: Biological Process	GO:0034418	urate biosynthetic process		2.468E-3	1.000E0	2.059E-2	1.607E-1	1	3	SPP1
GO: Biological Process	GO:0048673	collateral sprouting of intact axon in response to injury		2.468E-3	1.000E0	2.059E-2	1.607E-1	1	3	SPP1
GO: Biological Process	GO:0032804	negative regulation of low-density lipoprotein particle receptor catabolic process		2.468E-3	1.000E0	2.059E-2	1.607E-1	1	3	ANXA2
GO: Biological Process	GO:0031247	actin rod assembly		2.468E-3	1.000E0	2.059E-2	1.607E-1	1	3	HSP90B1
GO: Biological Process	GO:1900623	regulation of monocyte aggregation		2.468E-3	1.000E0	2.059E-2	1.607E-1	1	3	CD44
GO: Biological Process	GO:1900625	positive regulation of monocyte aggregation		2.468E-3	1.000E0	2.059E-2	1.607E-1	1	3	CD44
GO: Biological Process	GO:0002540	leukotriene production involved in inflammatory response		2.468E-3	1.000E0	2.059E-2	1.607E-1	1	3	SERPINE1
GO: Biological Process	GO:0009894	regulation of catabolic process		2.474E-3	1.000E0	2.059E-2	1.607E-1	5	1225	DCN,LRP1,TIMP1,GAPDH,ANXA2
GO: Biological Process	GO:0010817	regulation of hormone levels		2.477E-3	1.000E0	2.059E-2	1.607E-1	4	724	LRP1,SPP1,P4HB,HSP90B1
GO: Biological Process	GO:0035904	aorta development		2.502E-3	1.000E0	2.068E-2	1.614E-1	2	91	LRP1,LOX
GO: Biological Process	GO:0031103	axon regeneration		2.667E-3	1.000E0	2.184E-2	1.705E-1	2	94	LRP1,SPP1
GO: Biological Process	GO:0022603	regulation of anatomical structure morphogenesis		2.675E-3	1.000E0	2.184E-2	1.705E-1	5	1247	CD44,DCN,LRP1,SPP1,SERPINE1
GO: Biological Process	GO:0007566	embryo implantation		2.723E-3	1.000E0	2.200E-2	1.718E-1	2	95	TIMP1,SPP1
GO: Biological Process	GO:0080134	regulation of response to stress		2.726E-3	1.000E0	2.200E-2	1.718E-1	6	1858	CD44,LRP1,SPP1,P4HB,ANXA2,SERPINE1
GO: Biological Process	GO:0045927	positive regulation of growth		2.752E-3	1.000E0	2.208E-2	1.724E-1	3	350	LRP1,NCAM1,SERPINE1
GO: Biological Process	GO:0030193	regulation of blood coagulation		2.780E-3	1.000E0	2.213E-2	1.727E-1	2	96	ANXA2,SERPINE1
GO: Biological Process	GO:0018193	peptidyl-amino acid modification		2.790E-3	1.000E0	2.213E-2	1.727E-1	5	1259	CD44,DCN,GAPDH,P4HB,LOX
GO: Biological Process	GO:0030334	regulation of cell migration		2.858E-3	1.000E0	2.254E-2	1.760E-1	5	1266	DCN,LRP1,TIMP1,MMP7,SERPINE1
GO: Biological Process	GO:0071495	cellular response to endogenous stimulus		2.887E-3	1.000E0	2.257E-2	1.762E-1	6	1879	CD44,DCN,LRP1,LOX,HSP90B1,SERPINE1
GO: Biological Process	GO:1900046	regulation of hemostasis		2.895E-3	1.000E0	2.257E-2	1.762E-1	2	98	ANXA2,SERPINE1
GO: Biological Process	GO:0046903	secretion		2.968E-3	1.000E0	2.301E-2	1.797E-1	5	1277	LRP1,SPP1,NCAM1,ANXA2,MMP7
GO: Biological Process	GO:1903036	positive regulation of response to wounding		3.131E-3	1.000E0	2.340E-2	1.827E-1	2	102	LRP1,SERPINE1
GO: Biological Process	GO:0050818	regulation of coagulation		3.131E-3	1.000E0	2.340E-2	1.827E-1	2	102	ANXA2,SERPINE1
GO: Biological Process	GO:0061045	negative regulation of wound healing		3.191E-3	1.000E0	2.340E-2	1.827E-1	2	103	ANXA2,SERPINE1
GO: Biological Process	GO:0048588	developmental cell growth		3.195E-3	1.000E0	2.340E-2	1.827E-1	3	369	LRP1,SPP1,COL6A3
GO: Biological Process	GO:0002265	astrocyte activation involved in immune response		3.289E-3	1.000E0	2.340E-2	1.827E-1	1	4	LRP1
GO: Biological Process	GO:1905167	positive regulation of lysosomal protein catabolic process		3.289E-3	1.000E0	2.340E-2	1.827E-1	1	4	LRP1
GO: Biological Process	GO:1905581	positive regulation of low-density lipoprotein particle clearance		3.289E-3	1.000E0	2.340E-2	1.827E-1	1	4	ANXA2
GO: Biological Process	GO:2000866	positive regulation of estradiol secretion		3.289E-3	1.000E0	2.340E-2	1.827E-1	1	4	SPP1
GO: Biological Process	GO:2000645	negative regulation of receptor catabolic process		3.289E-3	1.000E0	2.340E-2	1.827E-1	1	4	ANXA2
GO: Biological Process	GO:1901329	regulation of odontoblast differentiation		3.289E-3	1.000E0	2.340E-2	1.827E-1	1	4	SERPINE1
GO: Biological Process	GO:0038155	interleukin-23-mediated signaling pathway		3.289E-3	1.000E0	2.340E-2	1.827E-1	1	4	P4HB
GO: Biological Process	GO:1905041	regulation of epithelium regeneration		3.289E-3	1.000E0	2.340E-2	1.827E-1	1	4	SERPINE1
GO: Biological Process	GO:0035889	otolith tethering		3.289E-3	1.000E0	2.340E-2	1.827E-1	1	4	HSP90B1
GO: Biological Process	GO:0002780	antibacterial peptide biosynthetic process		3.289E-3	1.000E0	2.340E-2	1.827E-1	1	4	MMP7
GO: Biological Process	GO:0002777	antimicrobial peptide biosynthetic process		3.289E-3	1.000E0	2.340E-2	1.827E-1	1	4	MMP7
GO: Biological Process	GO:0002538	arachidonic acid metabolite production involved in inflammatory response		3.289E-3	1.000E0	2.340E-2	1.827E-1	1	4	SERPINE1
GO: Biological Process	GO:0031102	neuron projection regeneration		3.314E-3	1.000E0	2.345E-2	1.831E-1	2	105	LRP1,SPP1
GO: Biological Process	GO:0061564	axon development		3.381E-3	1.000E0	2.381E-2	1.859E-1	4	789	LRP1,SPP1,NCAM1,COL6A3
GO: Biological Process	GO:0006096	glycolytic process		3.439E-3	1.000E0	2.409E-2	1.881E-1	2	107	GAPDH,ENO2
GO: Biological Process	GO:0070613	regulation of protein processing		3.502E-3	1.000E0	2.441E-2	1.906E-1	2	108	ANXA2,SERPINE1
GO: Biological Process	GO:0019058	viral life cycle		3.601E-3	1.000E0	2.465E-2	1.925E-1	3	385	P4HB,NCAM1,ANXA2
GO: Biological Process	GO:0060326	cell chemotaxis		3.627E-3	1.000E0	2.465E-2	1.925E-1	3	386	SPP1,LOX,SERPINE1
GO: Biological Process	GO:0008202	steroid metabolic process		3.627E-3	1.000E0	2.465E-2	1.925E-1	3	386	LRP1,TIMP1,SPP1
GO: Biological Process	GO:1903510	mucopolysaccharide metabolic process		3.630E-3	1.000E0	2.465E-2	1.925E-1	2	110	CD44,DCN
GO: Biological Process	GO:2000145	regulation of cell motility		3.637E-3	1.000E0	2.465E-2	1.925E-1	5	1338	DCN,LRP1,TIMP1,MMP7,SERPINE1
GO: Biological Process	GO:0031329	regulation of cellular catabolic process		3.667E-3	1.000E0	2.465E-2	1.925E-1	4	807	DCN,TIMP1,GAPDH,ANXA2
GO: Biological Process	GO:0007411	axon guidance		3.680E-3	1.000E0	2.465E-2	1.925E-1	3	388	LRP1,NCAM1,COL6A3
GO: Biological Process	GO:0015850	organic hydroxy compound transport		3.680E-3	1.000E0	2.465E-2	1.925E-1	3	388	LRP1,SPP1,ANXA2
GO: Biological Process	GO:0097485	neuron projection guidance		3.707E-3	1.000E0	2.471E-2	1.929E-1	3	389	LRP1,NCAM1,COL6A3
GO: Biological Process	GO:1903317	regulation of protein maturation		3.826E-3	1.000E0	2.488E-2	1.942E-1	2	113	ANXA2,SERPINE1
GO: Biological Process	GO:0000902	cell morphogenesis		3.854E-3	1.000E0	2.488E-2	1.942E-1	5	1356	CD44,LRP1,SPP1,NCAM1,COL6A3
GO: Biological Process	GO:0032092	positive regulation of protein binding		3.892E-3	1.000E0	2.488E-2	1.942E-1	2	114	LRP1,ANXA2
GO: Biological Process	GO:0106020	regulation of vesicle docking		4.110E-3	1.000E0	2.488E-2	1.942E-1	1	5	NCAM1
GO: Biological Process	GO:0048691	positive regulation of axon extension involved in regeneration		4.110E-3	1.000E0	2.488E-2	1.942E-1	1	5	LRP1
GO: Biological Process	GO:1905686	positive regulation of plasma membrane repair		4.110E-3	1.000E0	2.488E-2	1.942E-1	1	5	ANXA2
GO: Biological Process	GO:0035938	estradiol secretion		4.110E-3	1.000E0	2.488E-2	1.942E-1	1	5	SPP1
GO: Biological Process	GO:1905595	regulation of low-density lipoprotein particle receptor binding		4.110E-3	1.000E0	2.488E-2	1.942E-1	1	5	ANXA2
GO: Biological Process	GO:0101010	pulmonary blood vessel remodeling		4.110E-3	1.000E0	2.488E-2	1.942E-1	1	5	LRP1
GO: Biological Process	GO:1905109	regulation of pulmonary blood vessel remodeling		4.110E-3	1.000E0	2.488E-2	1.942E-1	1	5	LRP1
GO: Biological Process	GO:2000864	regulation of estradiol secretion		4.110E-3	1.000E0	2.488E-2	1.942E-1	1	5	SPP1
GO: Biological Process	GO:0006710	androgen catabolic process		4.110E-3	1.000E0	2.488E-2	1.942E-1	1	5	SPP1
GO: Biological Process	GO:2000097	regulation of smooth muscle cell-matrix adhesion		4.110E-3	1.000E0	2.488E-2	1.942E-1	1	5	SERPINE1
GO: Biological Process	GO:0035905	ascending aorta development		4.110E-3	1.000E0	2.488E-2	1.942E-1	1	5	LOX
GO: Biological Process	GO:0002901	mature B cell apoptotic process		4.110E-3	1.000E0	2.488E-2	1.942E-1	1	5	CD44
GO: Biological Process	GO:0002905	regulation of mature B cell apoptotic process		4.110E-3	1.000E0	2.488E-2	1.942E-1	1	5	CD44
GO: Biological Process	GO:0002906	negative regulation of mature B cell apoptotic process		4.110E-3	1.000E0	2.488E-2	1.942E-1	1	5	CD44
GO: Biological Process	GO:0018057	peptidyl-lysine oxidation		4.110E-3	1.000E0	2.488E-2	1.942E-1	1	5	LOX
GO: Biological Process	GO:0032385	positive regulation of intracellular cholesterol transport		4.110E-3	1.000E0	2.488E-2	1.942E-1	1	5	ANXA2
GO: Biological Process	GO:0032382	positive regulation of intracellular sterol transport		4.110E-3	1.000E0	2.488E-2	1.942E-1	1	5	ANXA2
GO: Biological Process	GO:2000587	negative regulation of platelet-derived growth factor receptor-beta signaling pathway		4.110E-3	1.000E0	2.488E-2	1.942E-1	1	5	LRP1
GO: Biological Process	GO:0006094	gluconeogenesis		4.164E-3	1.000E0	2.509E-2	1.959E-1	2	118	GAPDH,ENO2
GO: Biological Process	GO:0030100	regulation of endocytosis		4.325E-3	1.000E0	2.595E-2	2.026E-1	3	411	LRP1,ANXA2,SERPINE1
GO: Biological Process	GO:0032101	regulation of response to external stimulus		4.369E-3	1.000E0	2.608E-2	2.036E-1	5	1396	CD44,LRP1,SPP1,ANXA2,SERPINE1
GO: Biological Process	GO:0042176	regulation of protein catabolic process		4.384E-3	1.000E0	2.608E-2	2.036E-1	3	413	LRP1,TIMP1,ANXA2
GO: Biological Process	GO:0040012	regulation of locomotion		4.409E-3	1.000E0	2.612E-2	2.039E-1	5	1399	DCN,LRP1,TIMP1,MMP7,SERPINE1
GO: Biological Process	GO:0019319	hexose biosynthetic process		4.443E-3	1.000E0	2.620E-2	2.046E-1	2	122	GAPDH,ENO2
GO: Biological Process	GO:1903532	positive regulation of secretion by cell		4.595E-3	1.000E0	2.699E-2	2.107E-1	3	420	LRP1,SPP1,ANXA2
GO: Biological Process	GO:0050829	defense response to Gram-negative bacterium		4.731E-3	1.000E0	2.760E-2	2.155E-1	2	126	MMP7,SERPINE1
GO: Biological Process	GO:0031175	neuron projection development		4.758E-3	1.000E0	2.760E-2	2.155E-1	5	1424	CD44,LRP1,SPP1,NCAM1,COL6A3
GO: Biological Process	GO:0080135	regulation of cellular response to stress		4.760E-3	1.000E0	2.760E-2	2.155E-1	4	868	CD44,LRP1,SPP1,P4HB
GO: Biological Process	GO:0042177	negative regulation of protein catabolic process		4.879E-3	1.000E0	2.766E-2	2.159E-1	2	128	TIMP1,ANXA2
GO: Biological Process	GO:0061642	chemoattraction of axon		4.930E-3	1.000E0	2.766E-2	2.159E-1	1	6	LRP1
GO: Biological Process	GO:0048687	positive regulation of sprouting of injured axon		4.930E-3	1.000E0	2.766E-2	2.159E-1	1	6	LRP1
GO: Biological Process	GO:1904109	positive regulation of cholesterol import		4.930E-3	1.000E0	2.766E-2	2.159E-1	1	6	LRP1
GO: Biological Process	GO:1904352	positive regulation of protein catabolic process in the vacuole		4.930E-3	1.000E0	2.766E-2	2.159E-1	1	6	LRP1
GO: Biological Process	GO:1905599	positive regulation of low-density lipoprotein receptor activity		4.930E-3	1.000E0	2.766E-2	2.159E-1	1	6	ANXA2
GO: Biological Process	GO:0032379	positive regulation of intracellular lipid transport		4.930E-3	1.000E0	2.766E-2	2.159E-1	1	6	ANXA2
GO: Biological Process	GO:0033031	positive regulation of neutrophil apoptotic process		4.930E-3	1.000E0	2.766E-2	2.159E-1	1	6	CD44
GO: Biological Process	GO:0006897	endocytosis		4.998E-3	1.000E0	2.793E-2	2.180E-1	4	880	CD44,LRP1,ANXA2,SERPINE1
GO: Biological Process	GO:0061844	antimicrobial humoral immune response mediated by antimicrobial peptide		5.104E-3	1.000E0	2.840E-2	2.217E-1	2	131	GAPDH,MMP7
GO: Biological Process	GO:0001525	angiogenesis		5.141E-3	1.000E0	2.849E-2	2.225E-1	4	887	DCN,TGFBI,ANXA2,SERPINE1
GO: Biological Process	GO:0046364	monosaccharide biosynthetic process		5.180E-3	1.000E0	2.849E-2	2.225E-1	2	132	GAPDH,ENO2
GO: Biological Process	GO:0048667	cell morphogenesis involved in neuron differentiation		5.183E-3	1.000E0	2.849E-2	2.225E-1	4	889	LRP1,SPP1,NCAM1,COL6A3
GO: Biological Process	GO:0048678	response to axon injury		5.256E-3	1.000E0	2.867E-2	2.238E-1	2	133	LRP1,SPP1
GO: Biological Process	GO:0030203	glycosaminoglycan metabolic process		5.256E-3	1.000E0	2.867E-2	2.238E-1	2	133	CD44,DCN
GO: Biological Process	GO:0034103	regulation of tissue remodeling		5.411E-3	1.000E0	2.940E-2	2.295E-1	2	135	LRP1,SPP1
GO: Biological Process	GO:0014910	regulation of smooth muscle cell migration		5.489E-3	1.000E0	2.970E-2	2.319E-1	2	136	LRP1,SERPINE1
GO: Biological Process	GO:0042742	defense response to bacterium		5.569E-3	1.000E0	2.983E-2	2.329E-1	3	450	HSP90B1,MMP7,SERPINE1
GO: Biological Process	GO:0048145	regulation of fibroblast proliferation		5.647E-3	1.000E0	2.983E-2	2.329E-1	2	138	ANXA2,SERPINE1
GO: Biological Process	GO:1905600	regulation of receptor-mediated endocytosis involved in cholesterol transport		5.750E-3	1.000E0	2.983E-2	2.329E-1	1	7	ANXA2
GO: Biological Process	GO:2001260	regulation of semaphorin-plexin signaling pathway		5.750E-3	1.000E0	2.983E-2	2.329E-1	1	7	NCAM1
GO: Biological Process	GO:0048690	regulation of axon extension involved in regeneration		5.750E-3	1.000E0	2.983E-2	2.329E-1	1	7	LRP1
GO: Biological Process	GO:0019800	peptide cross-linking via chondroitin 4-sulfate glycosaminoglycan		5.750E-3	1.000E0	2.983E-2	2.329E-1	1	7	DCN
GO: Biological Process	GO:0032803	regulation of low-density lipoprotein particle receptor catabolic process		5.750E-3	1.000E0	2.983E-2	2.329E-1	1	7	ANXA2
GO: Biological Process	GO:0032802	low-density lipoprotein particle receptor catabolic process		5.750E-3	1.000E0	2.983E-2	2.329E-1	1	7	ANXA2
GO: Biological Process	GO:0150093	amyloid-beta clearance by transcytosis		5.750E-3	1.000E0	2.983E-2	2.329E-1	1	7	LRP1
GO: Biological Process	GO:0061302	smooth muscle cell-matrix adhesion		5.750E-3	1.000E0	2.983E-2	2.329E-1	1	7	SERPINE1
GO: Biological Process	GO:0032799	low-density lipoprotein receptor particle metabolic process		5.750E-3	1.000E0	2.983E-2	2.329E-1	1	7	ANXA2
GO: Biological Process	GO:0006090	pyruvate metabolic process		5.807E-3	1.000E0	3.001E-2	2.343E-1	2	140	GAPDH,ENO2
GO: Biological Process	GO:0051047	positive regulation of secretion		5.884E-3	1.000E0	3.030E-2	2.365E-1	3	459	LRP1,SPP1,ANXA2
GO: Biological Process	GO:0006022	aminoglycan metabolic process		5.968E-3	1.000E0	3.062E-2	2.391E-1	2	142	CD44,DCN
GO: Biological Process	GO:0090287	regulation of cellular response to growth factor stimulus		5.991E-3	1.000E0	3.062E-2	2.391E-1	3	462	DCN,LRP1,LOX
GO: Biological Process	GO:0030301	cholesterol transport		6.132E-3	1.000E0	3.118E-2	2.434E-1	2	144	LRP1,ANXA2
GO: Biological Process	GO:0010628	positive regulation of gene expression		6.146E-3	1.000E0	3.118E-2	2.434E-1	5	1512	CD44,LRP1,GAPDH,ANXA2,SERPINE1
GO: Biological Process	GO:0001952	regulation of cell-matrix adhesion		6.299E-3	1.000E0	3.147E-2	2.457E-1	2	146	LRP1,SERPINE1
GO: Biological Process	GO:2001233	regulation of apoptotic signaling pathway		6.431E-3	1.000E0	3.147E-2	2.457E-1	3	474	CD44,P4HB,SERPINE1
GO: Biological Process	GO:0048812	neuron projection morphogenesis		6.433E-3	1.000E0	3.147E-2	2.457E-1	4	945	LRP1,SPP1,NCAM1,COL6A3
GO: Biological Process	GO:0002062	chondrocyte differentiation		6.467E-3	1.000E0	3.147E-2	2.457E-1	2	148	TGFBI,SERPINH1
GO: Biological Process	GO:0014909	smooth muscle cell migration		6.467E-3	1.000E0	3.147E-2	2.457E-1	2	148	LRP1,SERPINE1
GO: Biological Process	GO:1900149	positive regulation of Schwann cell migration		6.568E-3	1.000E0	3.147E-2	2.457E-1	1	8	LRP1
GO: Biological Process	GO:0048686	regulation of sprouting of injured axon		6.568E-3	1.000E0	3.147E-2	2.457E-1	1	8	LRP1
GO: Biological Process	GO:0061044	negative regulation of vascular wound healing		6.568E-3	1.000E0	3.147E-2	2.457E-1	1	8	SERPINE1
GO: Biological Process	GO:1905684	regulation of plasma membrane repair		6.568E-3	1.000E0	3.147E-2	2.457E-1	1	8	ANXA2
GO: Biological Process	GO:0097187	dentinogenesis		6.568E-3	1.000E0	3.147E-2	2.457E-1	1	8	SERPINE1
GO: Biological Process	GO:0034238	macrophage fusion		6.568E-3	1.000E0	3.147E-2	2.457E-1	1	8	CD44
GO: Biological Process	GO:1900223	positive regulation of amyloid-beta clearance		6.568E-3	1.000E0	3.147E-2	2.457E-1	1	8	LRP1
GO: Biological Process	GO:0150094	amyloid-beta clearance by cellular catabolic process		6.568E-3	1.000E0	3.147E-2	2.457E-1	1	8	LRP1
GO: Biological Process	GO:1901164	negative regulation of trophoblast cell migration		6.568E-3	1.000E0	3.147E-2	2.457E-1	1	8	TIMP1
GO: Biological Process	GO:0010757	negative regulation of plasminogen activation		6.568E-3	1.000E0	3.147E-2	2.457E-1	1	8	SERPINE1
GO: Biological Process	GO:0051045	negative regulation of membrane protein ectodomain proteolysis		6.568E-3	1.000E0	3.147E-2	2.457E-1	1	8	TIMP1
GO: Biological Process	GO:0051098	regulation of binding		6.659E-3	1.000E0	3.180E-2	2.483E-1	3	480	LRP1,ANXA2,LOX
GO: Biological Process	GO:1901342	regulation of vasculature development		6.775E-3	1.000E0	3.224E-2	2.517E-1	3	483	DCN,LRP1,SERPINE1
GO: Biological Process	GO:0048259	regulation of receptor-mediated endocytosis		7.071E-3	1.000E0	3.330E-2	2.600E-1	2	155	ANXA2,SERPINE1
GO: Biological Process	GO:0010811	positive regulation of cell-substrate adhesion		7.071E-3	1.000E0	3.330E-2	2.600E-1	2	155	SPP1,P4HB
GO: Biological Process	GO:0060840	artery development		7.071E-3	1.000E0	3.330E-2	2.600E-1	2	155	LRP1,LOX
GO: Biological Process	GO:1901565	organonitrogen compound catabolic process		7.129E-3	1.000E0	3.346E-2	2.613E-1	5	1566	CD44,LRP1,TIMP1,ANXA2,HSP90B1
GO: Biological Process	GO:0015918	sterol transport		7.338E-3	1.000E0	3.409E-2	2.662E-1	2	158	LRP1,ANXA2
GO: Biological Process	GO:0035722	interleukin-12-mediated signaling pathway		7.387E-3	1.000E0	3.409E-2	2.662E-1	1	9	P4HB
GO: Biological Process	GO:0045590	negative regulation of regulatory T cell differentiation		7.387E-3	1.000E0	3.409E-2	2.662E-1	1	9	CD44
GO: Biological Process	GO:1905460	negative regulation of vascular associated smooth muscle cell apoptotic process		7.387E-3	1.000E0	3.409E-2	2.662E-1	1	9	GAPDH
GO: Biological Process	GO:0060620	regulation of cholesterol import		7.387E-3	1.000E0	3.409E-2	2.662E-1	1	9	LRP1
GO: Biological Process	GO:0061387	regulation of extent of cell growth		7.518E-3	1.000E0	3.458E-2	2.700E-1	2	160	LRP1,SPP1
GO: Biological Process	GO:0048144	fibroblast proliferation		7.609E-3	1.000E0	3.488E-2	2.724E-1	2	161	ANXA2,SERPINE1
GO: Biological Process	GO:0019220	regulation of phosphate metabolic process		7.763E-3	1.000E0	3.537E-2	2.762E-1	5	1598	CD44,LRP1,ANXA2,LOX,HSP90B1
GO: Biological Process	GO:0051174	regulation of phosphorus metabolic process		7.783E-3	1.000E0	3.537E-2	2.762E-1	5	1599	CD44,LRP1,ANXA2,LOX,HSP90B1
GO: Biological Process	GO:0016241	regulation of macroautophagy		7.792E-3	1.000E0	3.537E-2	2.762E-1	2	163	DCN,GAPDH
GO: Biological Process	GO:0016032	viral process		7.911E-3	1.000E0	3.580E-2	2.795E-1	3	511	P4HB,NCAM1,ANXA2
GO: Biological Process	GO:0002248	connective tissue replacement involved in inflammatory response wound healing		8.204E-3	1.000E0	3.618E-2	2.825E-1	1	10	TIMP1
GO: Biological Process	GO:0048677	axon extension involved in regeneration		8.204E-3	1.000E0	3.618E-2	2.825E-1	1	10	LRP1
GO: Biological Process	GO:1900122	positive regulation of receptor binding		8.204E-3	1.000E0	3.618E-2	2.825E-1	1	10	ANXA2
GO: Biological Process	GO:0071895	odontoblast differentiation		8.204E-3	1.000E0	3.618E-2	2.825E-1	1	10	SERPINE1
GO: Biological Process	GO:0090118	receptor-mediated endocytosis involved in cholesterol transport		8.204E-3	1.000E0	3.618E-2	2.825E-1	1	10	ANXA2
GO: Biological Process	GO:0070487	monocyte aggregation		8.204E-3	1.000E0	3.618E-2	2.825E-1	1	10	CD44
GO: Biological Process	GO:0010756	positive regulation of plasminogen activation		8.204E-3	1.000E0	3.618E-2	2.825E-1	1	10	ANXA2
GO: Biological Process	GO:0097435	supramolecular fiber organization		8.206E-3	1.000E0	3.618E-2	2.825E-1	4	1013	SERPINH1,ANXA2,LOX,HSP90B1
GO: Biological Process	GO:0014812	muscle cell migration		8.259E-3	1.000E0	3.630E-2	2.834E-1	2	168	LRP1,SERPINE1
GO: Biological Process	GO:0006869	lipid transport		8.300E-3	1.000E0	3.636E-2	2.839E-1	3	520	LRP1,SPP1,ANXA2
GO: Biological Process	GO:0051702	biological process involved in interaction with symbiont		8.354E-3	1.000E0	3.648E-2	2.848E-1	2	169	GAPDH,ANXA2
GO: Biological Process	GO:0019725	cellular homeostasis		8.434E-3	1.000E0	3.672E-2	2.867E-1	4	1021	LRP1,SPP1,LOX,HSP90B1
GO: Biological Process	GO:0009057	macromolecule catabolic process		8.632E-3	1.000E0	3.738E-2	2.919E-1	5	1639	CD44,LRP1,TIMP1,ANXA2,HSP90B1
GO: Biological Process	GO:0017015	regulation of transforming growth factor beta receptor signaling pathway		8.642E-3	1.000E0	3.738E-2	2.919E-1	2	172	LRP1,LOX
GO: Biological Process	GO:0050830	defense response to Gram-positive bacterium		8.738E-3	1.000E0	3.768E-2	2.942E-1	2	173	HSP90B1,MMP7
GO: Biological Process	GO:1903900	regulation of viral life cycle		8.836E-3	1.000E0	3.795E-2	2.963E-1	2	174	P4HB,ANXA2
GO: Biological Process	GO:1903844	regulation of cellular response to transforming growth factor beta stimulus		8.934E-3	1.000E0	3.795E-2	2.963E-1	2	175	LRP1,LOX
GO: Biological Process	GO:0061041	regulation of wound healing		8.934E-3	1.000E0	3.795E-2	2.963E-1	2	175	ANXA2,SERPINE1
GO: Biological Process	GO:0048682	sprouting of injured axon		9.021E-3	1.000E0	3.795E-2	2.963E-1	1	11	LRP1
GO: Biological Process	GO:0018401	peptidyl-proline hydroxylation to 4-hydroxy-L-proline		9.021E-3	1.000E0	3.795E-2	2.963E-1	1	11	P4HB
GO: Biological Process	GO:1905165	regulation of lysosomal protein catabolic process		9.021E-3	1.000E0	3.795E-2	2.963E-1	1	11	LRP1
GO: Biological Process	GO:0030643	intracellular phosphate ion homeostasis		9.021E-3	1.000E0	3.795E-2	2.963E-1	1	11	SPP1
GO: Biological Process	GO:0051901	positive regulation of mitochondrial depolarization		9.021E-3	1.000E0	3.795E-2	2.963E-1	1	11	DCN
GO: Biological Process	GO:0030282	bone mineralization		9.230E-3	1.000E0	3.872E-2	3.023E-1	2	178	SPP1,LOX
GO: Biological Process	GO:0031623	receptor internalization		9.330E-3	1.000E0	3.902E-2	3.046E-1	2	179	LRP1,ANXA2
GO: Biological Process	GO:0048666	neuron development		9.830E-3	1.000E0	3.981E-2	3.108E-1	5	1691	CD44,LRP1,SPP1,NCAM1,COL6A3
GO: Biological Process	GO:0048251	elastic fiber assembly		9.837E-3	1.000E0	3.981E-2	3.108E-1	1	12	LOX
GO: Biological Process	GO:0071492	cellular response to UV-A		9.837E-3	1.000E0	3.981E-2	3.108E-1	1	12	TIMP1
GO: Biological Process	GO:2000392	regulation of lamellipodium morphogenesis		9.837E-3	1.000E0	3.981E-2	3.108E-1	1	12	CD44
GO: Biological Process	GO:0010986	positive regulation of lipoprotein particle clearance		9.837E-3	1.000E0	3.981E-2	3.108E-1	1	12	ANXA2
GO: Biological Process	GO:0032429	regulation of phospholipase A2 activity		9.837E-3	1.000E0	3.981E-2	3.108E-1	1	12	LRP1
GO: Biological Process	GO:0033629	negative regulation of cell adhesion mediated by integrin		9.837E-3	1.000E0	3.981E-2	3.108E-1	1	12	SERPINE1
GO: Biological Process	GO:0032380	regulation of intracellular sterol transport		9.837E-3	1.000E0	3.981E-2	3.108E-1	1	12	ANXA2
GO: Biological Process	GO:0032383	regulation of intracellular cholesterol transport		9.837E-3	1.000E0	3.981E-2	3.108E-1	1	12	ANXA2
GO: Biological Process	GO:0033029	regulation of neutrophil apoptotic process		9.837E-3	1.000E0	3.981E-2	3.108E-1	1	12	CD44
GO: Biological Process	GO:0002778	antibacterial peptide production		9.837E-3	1.000E0	3.981E-2	3.108E-1	1	12	MMP7
GO: Biological Process	GO:0050767	regulation of neurogenesis		9.965E-3	1.000E0	4.021E-2	3.139E-1	3	556	LRP1,SPP1,ANXA2
GO: Biological Process	GO:0019730	antimicrobial humoral response		1.025E-2	1.000E0	4.112E-2	3.210E-1	2	188	GAPDH,MMP7
GO: Biological Process	GO:0010977	negative regulation of neuron projection development		1.025E-2	1.000E0	4.112E-2	3.210E-1	2	188	LRP1,SPP1
GO: Biological Process	GO:0016052	carbohydrate catabolic process		1.035E-2	1.000E0	4.125E-2	3.221E-1	2	189	GAPDH,ENO2
GO: Biological Process	GO:0016525	negative regulation of angiogenesis		1.057E-2	1.000E0	4.125E-2	3.221E-1	2	191	DCN,SERPINE1
GO: Biological Process	GO:1900147	regulation of Schwann cell migration		1.065E-2	1.000E0	4.125E-2	3.221E-1	1	13	LRP1
GO: Biological Process	GO:1903010	regulation of bone development		1.065E-2	1.000E0	4.125E-2	3.221E-1	1	13	LOX
GO: Biological Process	GO:1904350	regulation of protein catabolic process in the vacuole		1.065E-2	1.000E0	4.125E-2	3.221E-1	1	13	LRP1
GO: Biological Process	GO:0048671	negative regulation of collateral sprouting		1.065E-2	1.000E0	4.125E-2	3.221E-1	1	13	SPP1
GO: Biological Process	GO:0001765	membrane raft assembly		1.065E-2	1.000E0	4.125E-2	3.221E-1	1	13	ANXA2
GO: Biological Process	GO:0003433	chondrocyte development involved in endochondral bone morphogenesis		1.065E-2	1.000E0	4.125E-2	3.221E-1	1	13	SERPINH1
GO: Biological Process	GO:0071394	cellular response to testosterone stimulus		1.065E-2	1.000E0	4.125E-2	3.221E-1	1	13	SPP1
GO: Biological Process	GO:0051549	positive regulation of keratinocyte migration		1.065E-2	1.000E0	4.125E-2	3.221E-1	1	13	SERPINE1
GO: Biological Process	GO:0071349	cellular response to interleukin-12		1.065E-2	1.000E0	4.125E-2	3.221E-1	1	13	P4HB
GO: Biological Process	GO:0032377	regulation of intracellular lipid transport		1.065E-2	1.000E0	4.125E-2	3.221E-1	1	13	ANXA2
GO: Biological Process	GO:0046718	viral entry into host cell		1.067E-2	1.000E0	4.125E-2	3.221E-1	2	192	P4HB,NCAM1
GO: Biological Process	GO:0001558	regulation of cell growth		1.071E-2	1.000E0	4.129E-2	3.224E-1	3	571	CD44,LRP1,SPP1
GO: Biological Process	GO:2000181	negative regulation of blood vessel morphogenesis		1.088E-2	1.000E0	4.184E-2	3.267E-1	2	194	DCN,SERPINE1
GO: Biological Process	GO:0010876	lipid localization		1.097E-2	1.000E0	4.205E-2	3.283E-1	3	576	LRP1,SPP1,ANXA2
GO: Biological Process	GO:1901343	negative regulation of vasculature development		1.110E-2	1.000E0	4.243E-2	3.313E-1	2	196	DCN,SERPINE1
GO: Biological Process	GO:0006518	peptide metabolic process		1.116E-2	1.000E0	4.253E-2	3.321E-1	4	1107	GAPDH,P4HB,HSP90B1,MMP7
GO: Biological Process	GO:0019511	peptidyl-proline hydroxylation		1.147E-2	1.000E0	4.280E-2	3.341E-1	1	14	P4HB
GO: Biological Process	GO:2000644	regulation of receptor catabolic process		1.147E-2	1.000E0	4.280E-2	3.341E-1	1	14	ANXA2
GO: Biological Process	GO:0048672	positive regulation of collateral sprouting		1.147E-2	1.000E0	4.280E-2	3.341E-1	1	14	LRP1
GO: Biological Process	GO:0033034	positive regulation of myeloid cell apoptotic process		1.147E-2	1.000E0	4.280E-2	3.341E-1	1	14	CD44
GO: Biological Process	GO:0051918	negative regulation of fibrinolysis		1.147E-2	1.000E0	4.280E-2	3.341E-1	1	14	SERPINE1
GO: Biological Process	GO:0002775	antimicrobial peptide production		1.147E-2	1.000E0	4.280E-2	3.341E-1	1	14	MMP7
GO: Biological Process	GO:0032940	secretion by cell		1.151E-2	1.000E0	4.280E-2	3.341E-1	4	1117	LRP1,SPP1,NCAM1,ANXA2
GO: Biological Process	GO:0044409	entry into host		1.154E-2	1.000E0	4.280E-2	3.341E-1	2	200	P4HB,NCAM1
GO: Biological Process	GO:0048675	axon extension		1.154E-2	1.000E0	4.280E-2	3.341E-1	2	200	LRP1,COL6A3
GO: Biological Process	GO:0001890	placenta development		1.154E-2	1.000E0	4.280E-2	3.341E-1	2	200	SPP1,SERPINE1
GO: Biological Process	GO:0050792	regulation of viral process		1.165E-2	1.000E0	4.309E-2	3.364E-1	2	201	P4HB,ANXA2
GO: Biological Process	GO:0045785	positive regulation of cell adhesion		1.171E-2	1.000E0	4.319E-2	3.372E-1	3	590	CD44,SPP1,P4HB
GO: Biological Process	GO:0042246	tissue regeneration		1.176E-2	1.000E0	4.327E-2	3.378E-1	2	202	SERPINH1,SERPINE1
GO: Biological Process	GO:0018158	protein oxidation		1.228E-2	1.000E0	4.416E-2	3.448E-1	1	15	LOX
GO: Biological Process	GO:0010642	negative regulation of platelet-derived growth factor receptor signaling pathway		1.228E-2	1.000E0	4.416E-2	3.448E-1	1	15	LRP1
GO: Biological Process	GO:0001781	neutrophil apoptotic process		1.228E-2	1.000E0	4.416E-2	3.448E-1	1	15	CD44
GO: Biological Process	GO:0036135	Schwann cell migration		1.228E-2	1.000E0	4.416E-2	3.448E-1	1	15	LRP1
GO: Biological Process	GO:0051547	regulation of keratinocyte migration		1.228E-2	1.000E0	4.416E-2	3.448E-1	1	15	SERPINE1
GO: Biological Process	GO:0060442	branching involved in prostate gland morphogenesis		1.228E-2	1.000E0	4.416E-2	3.448E-1	1	15	CD44
GO: Biological Process	GO:1904181	positive regulation of membrane depolarization		1.228E-2	1.000E0	4.416E-2	3.448E-1	1	15	DCN
GO: Biological Process	GO:2000343	positive regulation of chemokine (C-X-C motif) ligand 2 production		1.228E-2	1.000E0	4.416E-2	3.448E-1	1	15	LRP1
GO: Biological Process	GO:0031399	regulation of protein modification process		1.229E-2	1.000E0	4.416E-2	3.448E-1	5	1785	CD44,LRP1,ANXA2,LOX,HSP90B1
GO: Biological Process	GO:0046887	positive regulation of hormone secretion		1.243E-2	1.000E0	4.456E-2	3.479E-1	2	208	LRP1,SPP1
GO: Biological Process	GO:0044248	cellular catabolic process		1.260E-2	1.000E0	4.505E-2	3.517E-1	5	1796	DCN,LRP1,TIMP1,GAPDH,ANXA2
GO: Biological Process	GO:0001819	positive regulation of cytokine production		1.264E-2	1.000E0	4.507E-2	3.519E-1	3	607	LRP1,GAPDH,SERPINE1
GO: Biological Process	GO:0070141	response to UV-A		1.310E-2	1.000E0	4.541E-2	3.545E-1	1	16	TIMP1
GO: Biological Process	GO:0061043	regulation of vascular wound healing		1.310E-2	1.000E0	4.541E-2	3.545E-1	1	16	SERPINE1
GO: Biological Process	GO:1902166	negative regulation of intrinsic apoptotic signaling pathway in response to DNA damage by p53 class mediator		1.310E-2	1.000E0	4.541E-2	3.545E-1	1	16	CD44
GO: Biological Process	GO:0060392	negative regulation of SMAD protein signal transduction		1.310E-2	1.000E0	4.541E-2	3.545E-1	1	16	LRP1
GO: Biological Process	GO:0070508	cholesterol import		1.310E-2	1.000E0	4.541E-2	3.545E-1	1	16	LRP1
GO: Biological Process	GO:0046415	urate metabolic process		1.310E-2	1.000E0	4.541E-2	3.545E-1	1	16	SPP1
GO: Biological Process	GO:0030644	intracellular chloride ion homeostasis		1.310E-2	1.000E0	4.541E-2	3.545E-1	1	16	SPP1
GO: Biological Process	GO:0070671	response to interleukin-12		1.310E-2	1.000E0	4.541E-2	3.545E-1	1	16	P4HB
GO: Biological Process	GO:0031293	membrane protein intracellular domain proteolysis		1.310E-2	1.000E0	4.541E-2	3.545E-1	1	16	MMP7
GO: Biological Process	GO:2000562	negative regulation of CD4-positive, alpha-beta T cell proliferation		1.310E-2	1.000E0	4.541E-2	3.545E-1	1	16	CD44
GO: Biological Process	GO:0034116	positive regulation of heterotypic cell-cell adhesion		1.310E-2	1.000E0	4.541E-2	3.545E-1	1	16	CD44
GO: Biological Process	GO:0030163	protein catabolic process		1.368E-2	1.000E0	4.682E-2	3.655E-1	4	1175	LRP1,TIMP1,ANXA2,HSP90B1
GO: Biological Process	GO:2001242	regulation of intrinsic apoptotic signaling pathway		1.371E-2	1.000E0	4.682E-2	3.655E-1	2	219	CD44,P4HB
GO: Biological Process	GO:0050770	regulation of axonogenesis		1.371E-2	1.000E0	4.682E-2	3.655E-1	2	219	LRP1,SPP1
GO: Biological Process	GO:0033993	response to lipid		1.388E-2	1.000E0	4.682E-2	3.655E-1	4	1180	SPP1,ENO2,LOX,SERPINE1
GO: Biological Process	GO:0036005	response to macrophage colony-stimulating factor		1.391E-2	1.000E0	4.682E-2	3.655E-1	1	17	SPP1
GO: Biological Process	GO:0018119	peptidyl-cysteine S-nitrosylation		1.391E-2	1.000E0	4.682E-2	3.655E-1	1	17	GAPDH
GO: Biological Process	GO:0030002	intracellular monoatomic anion homeostasis		1.391E-2	1.000E0	4.682E-2	3.655E-1	1	17	SPP1
GO: Biological Process	GO:2000833	positive regulation of steroid hormone secretion		1.391E-2	1.000E0	4.682E-2	3.655E-1	1	17	SPP1
GO: Biological Process	GO:0090399	replicative senescence		1.391E-2	1.000E0	4.682E-2	3.655E-1	1	17	SERPINE1
GO: Biological Process	GO:1900747	negative regulation of vascular endothelial growth factor signaling pathway		1.391E-2	1.000E0	4.682E-2	3.655E-1	1	17	DCN
GO: Biological Process	GO:1903977	positive regulation of glial cell migration		1.391E-2	1.000E0	4.682E-2	3.655E-1	1	17	LRP1
GO: Biological Process	GO:0072044	collecting duct development		1.391E-2	1.000E0	4.682E-2	3.655E-1	1	17	SPP1
GO: Biological Process	GO:0140352	export from cell		1.465E-2	1.000E0	4.837E-2	3.777E-1	4	1199	LRP1,SPP1,NCAM1,ANXA2
GO: Biological Process	GO:0044000	movement in host		1.468E-2	1.000E0	4.837E-2	3.777E-1	2	227	P4HB,NCAM1
GO: Biological Process	GO:0051099	positive regulation of binding		1.468E-2	1.000E0	4.837E-2	3.777E-1	2	227	LRP1,ANXA2
GO: Biological Process	GO:0051050	positive regulation of transport		1.469E-2	1.000E0	4.837E-2	3.777E-1	4	1200	LRP1,SPP1,ANXA2,SERPINE1
GO: Biological Process	GO:0051895	negative regulation of focal adhesion assembly		1.472E-2	1.000E0	4.837E-2	3.777E-1	1	18	LRP1
GO: Biological Process	GO:0001921	positive regulation of receptor recycling		1.472E-2	1.000E0	4.837E-2	3.777E-1	1	18	ANXA2
GO: Biological Process	GO:1990399	epithelium regeneration		1.472E-2	1.000E0	4.837E-2	3.777E-1	1	18	SERPINE1
GO: Biological Process	GO:0017014	protein nitrosylation		1.472E-2	1.000E0	4.837E-2	3.777E-1	1	18	GAPDH
GO: Biological Process	GO:0030214	hyaluronan catabolic process		1.472E-2	1.000E0	4.837E-2	3.777E-1	1	18	CD44
GO: Biological Process	GO:0150118	negative regulation of cell-substrate junction organization		1.472E-2	1.000E0	4.837E-2	3.777E-1	1	18	LRP1
GO: Biological Process	GO:0031214	biomineral tissue development		1.517E-2	1.000E0	4.973E-2	3.883E-1	2	231	SPP1,LOX
GO: Biological Process	GO:0009967	positive regulation of signal transduction		1.525E-2	1.000E0	4.985E-2	3.892E-1	5	1882	CD44,DCN,LRP1,GAPDH,NCAM1
GO: Biological Process	GO:0048681	negative regulation of axon regeneration		1.553E-2	1.000E0	4.985E-2	3.892E-1	1	19	SPP1
GO: Biological Process	GO:1902548	negative regulation of cellular response to vascular endothelial growth factor stimulus		1.553E-2	1.000E0	4.985E-2	3.892E-1	1	19	DCN
GO: Biological Process	GO:0002091	negative regulation of receptor internalization		1.553E-2	1.000E0	4.985E-2	3.892E-1	1	19	ANXA2
GO: Biological Process	GO:0098760	response to interleukin-7		1.553E-2	1.000E0	4.985E-2	3.892E-1	1	19	P4HB
GO: Biological Process	GO:0098761	cellular response to interleukin-7		1.553E-2	1.000E0	4.985E-2	3.892E-1	1	19	P4HB
GO: Biological Process	GO:0072673	lamellipodium morphogenesis		1.553E-2	1.000E0	4.985E-2	3.892E-1	1	19	CD44
GO: Biological Process	GO:0043518	negative regulation of DNA damage response, signal transduction by p53 class mediator		1.553E-2	1.000E0	4.985E-2	3.892E-1	1	19	CD44
GO: Biological Process	GO:1901163	regulation of trophoblast cell migration		1.553E-2	1.000E0	4.985E-2	3.892E-1	1	19	TIMP1
GO: Cellular Component	GO:0031012	extracellular matrix		3.220E-13	5.248E-11	2.711E-11	1.538E-10	11	665	DCN,TIMP1,TGFBI,SERPINH1,NCAM1,COL6A3,ANXA2,LOX,HSP90B1,MMP7,SERPINE1
GO: Cellular Component	GO:0030312	external encapsulating structure		3.327E-13	5.423E-11	2.711E-11	1.538E-10	11	667	DCN,TIMP1,TGFBI,SERPINH1,NCAM1,COL6A3,ANXA2,LOX,HSP90B1,MMP7,SERPINE1
GO: Cellular Component	GO:0062023	collagen-containing extracellular matrix		1.728E-12	2.817E-10	9.390E-11	5.328E-10	10	532	DCN,TIMP1,TGFBI,SERPINH1,NCAM1,COL6A3,ANXA2,LOX,HSP90B1,SERPINE1
GO: Cellular Component	GO:0005788	endoplasmic reticulum lumen		1.753E-7	2.857E-5	7.142E-6	4.052E-5	6	336	TIMP1,SERPINH1,SPP1,P4HB,COL6A3,HSP90B1
GO: Cellular Component	GO:0005589	collagen type VI trimer		1.865E-6	3.039E-4	5.066E-5	2.874E-4	2	3	DCN,COL6A3
GO: Cellular Component	GO:0098647	collagen beaded filament		1.865E-6	3.039E-4	5.066E-5	2.874E-4	2	3	DCN,COL6A3
GO: Cellular Component	GO:0009986	cell surface		2.154E-5	3.511E-3	5.016E-4	2.846E-3	7	1184	CD44,LRP1,ENO2,P4HB,NCAM1,ANXA2,MMP7
GO: Cellular Component	GO:0043209	myelin sheath		2.780E-5	4.532E-3	5.665E-4	3.214E-3	4	225	GAPDH,ENO2,NCAM1,ANXA2
GO: Cellular Component	GO:0034663	endoplasmic reticulum chaperone complex		4.825E-5	7.865E-3	8.738E-4	4.958E-3	2	13	P4HB,HSP90B1
GO: Cellular Component	GO:0005581	collagen trimer		6.273E-5	1.022E-2	1.022E-3	5.801E-3	3	97	DCN,COL6A3,LOX
GO: Cellular Component	GO:0070161	anchoring junction		8.594E-5	1.401E-2	1.272E-3	7.216E-3	6	987	CD44,LRP1,P4HB,NCAM1,ANXA2,HSP90B1
GO: Cellular Component	GO:0048770	pigment granule		1.014E-4	1.653E-2	1.272E-3	7.216E-3	3	114	P4HB,ANXA2,HSP90B1
GO: Cellular Component	GO:0042470	melanosome		1.014E-4	1.653E-2	1.272E-3	7.216E-3	3	114	P4HB,ANXA2,HSP90B1
GO: Cellular Component	GO:0005604	basement membrane		1.333E-4	2.173E-2	1.552E-3	8.806E-3	3	125	TIMP1,TGFBI,ANXA2
GO: Cellular Component	GO:0005925	focal adhesion		3.481E-4	5.674E-2	3.783E-3	2.146E-2	4	433	CD44,LRP1,P4HB,HSP90B1
GO: Cellular Component	GO:0030055	cell-substrate junction		3.862E-4	6.294E-2	3.804E-3	2.158E-2	4	445	CD44,LRP1,P4HB,HSP90B1
GO: Cellular Component	GO:0045121	membrane raft		4.166E-4	6.790E-2	3.804E-3	2.158E-2	4	454	CD44,SERPINH1,ENO2,ANXA2
GO: Cellular Component	GO:0098857	membrane microdomain		4.201E-4	6.847E-2	3.804E-3	2.158E-2	4	455	CD44,SERPINH1,ENO2,ANXA2
GO: Cellular Component	GO:0048471	perinuclear region of cytoplasm		7.674E-4	1.251E-1	6.314E-3	3.582E-2	5	955	LRP1,GAPDH,SPP1,ANXA2,HSP90B1
GO: Cellular Component	GO:0062136	low-density lipoprotein receptor complex		8.134E-4	1.326E-1	6.314E-3	3.582E-2	1	1	LRP1
GO: Cellular Component	GO:0062137	cargo receptor complex		8.134E-4	1.326E-1	6.314E-3	3.582E-2	1	1	LRP1
GO: Cellular Component	GO:0030141	secretory granule		9.540E-4	1.555E-1	6.964E-3	3.951E-2	5	1002	CD44,LRP1,TIMP1,ANXA2,SERPINE1
GO: Cellular Component	GO:0009897	external side of plasma membrane		1.018E-3	1.660E-1	6.964E-3	3.951E-2	4	576	CD44,LRP1,P4HB,NCAM1
GO: Cellular Component	GO:0030426	growth cone		1.025E-3	1.671E-1	6.964E-3	3.951E-2	3	251	LRP1,ENO2,NCAM1
GO: Cellular Component	GO:0030427	site of polarized growth		1.122E-3	1.830E-1	7.319E-3	4.153E-2	3	259	LRP1,ENO2,NCAM1
GO: Cellular Component	GO:0031093	platelet alpha granule lumen		1.333E-3	2.172E-1	8.356E-3	4.741E-2	2	67	TIMP1,SERPINE1
GO: Cellular Component	GO:0035692	macrophage migration inhibitory factor receptor complex		1.625E-3	2.649E-1	9.810E-3	5.566E-2	1	2	CD44
GO: Cellular Component	GO:0016323	basolateral plasma membrane		2.095E-3	3.414E-1	1.153E-2	6.543E-2	3	322	CD44,LRP1,ANXA2
GO: Cellular Component	GO:0005794	Golgi apparatus		2.271E-3	3.702E-1	1.153E-2	6.543E-2	6	1816	CD44,DCN,LRP1,TGFBI,SPP1,NCAM1
GO: Cellular Component	GO:0034774	secretory granule lumen		2.285E-3	3.724E-1	1.153E-2	6.543E-2	3	332	TIMP1,ANXA2,SERPINE1
GO: Cellular Component	GO:0060205	cytoplasmic vesicle lumen		2.344E-3	3.821E-1	1.153E-2	6.543E-2	3	335	TIMP1,ANXA2,SERPINE1
GO: Cellular Component	GO:0031983	vesicle lumen		2.384E-3	3.886E-1	1.153E-2	6.543E-2	3	337	TIMP1,ANXA2,SERPINE1
GO: Cellular Component	GO:1990665	AnxA2-p11 complex		2.437E-3	3.972E-1	1.153E-2	6.543E-2	1	3	ANXA2
GO: Cellular Component	GO:1990667	PCSK9-AnxA2 complex		2.437E-3	3.972E-1	1.153E-2	6.543E-2	1	3	ANXA2
GO: Cellular Component	GO:0099503	secretory vesicle		2.538E-3	4.137E-1	1.153E-2	6.543E-2	5	1248	CD44,LRP1,TIMP1,ANXA2,SERPINE1
GO: Cellular Component	GO:0031091	platelet alpha granule		2.547E-3	4.152E-1	1.153E-2	6.543E-2	2	93	TIMP1,SERPINE1
GO: Cellular Component	GO:0009925	basal plasma membrane		2.763E-3	4.504E-1	1.217E-2	6.906E-2	3	355	CD44,LRP1,ANXA2
GO: Cellular Component	GO:0016222	procollagen-proline 4-dioxygenase complex		3.248E-3	5.293E-1	1.323E-2	7.509E-2	1	4	P4HB
GO: Cellular Component	GO:0097452	GAIT complex		3.248E-3	5.293E-1	1.323E-2	7.509E-2	1	4	GAPDH
GO: Cellular Component	GO:0000015	phosphopyruvate hydratase complex		3.248E-3	5.293E-1	1.323E-2	7.509E-2	1	4	ENO2
GO: Cellular Component	GO:0045178	basal part of cell		3.373E-3	5.498E-1	1.341E-2	7.609E-2	3	381	CD44,LRP1,ANXA2
GO: Cellular Component	GO:0098552	side of membrane		3.959E-3	6.453E-1	1.537E-2	8.718E-2	4	835	CD44,LRP1,P4HB,NCAM1
GO: Cellular Component	GO:0005811	lipid droplet		4.197E-3	6.840E-1	1.591E-2	9.026E-2	2	120	GAPDH,ANXA2
GO: Cellular Component	GO:0097180	serine protease inhibitor complex		4.868E-3	7.934E-1	1.803E-2	1.023E-1	1	6	SERPINE1
GO: Cellular Component	GO:0140534	endoplasmic reticulum protein-containing complex		5.586E-3	9.106E-1	2.012E-2	1.141E-1	2	139	P4HB,HSP90B1
GO: Cellular Component	GO:0035749	myelin sheath adaxonal region		5.677E-3	9.253E-1	2.012E-2	1.141E-1	1	7	ANXA2
GO: Cellular Component	GO:0150034	distal axon		5.993E-3	9.768E-1	2.078E-2	1.179E-1	3	468	LRP1,ENO2,NCAM1
GO: Cellular Component	GO:0097179	protease inhibitor complex		6.485E-3	1.000E0	2.202E-2	1.250E-1	1	8	SERPINE1
GO: Cellular Component	GO:0098590	plasma membrane region		6.736E-3	1.000E0	2.221E-2	1.260E-1	5	1565	CD44,LRP1,ENO2,NCAM1,ANXA2
GO: Cellular Component	GO:0005793	endoplasmic reticulum-Golgi intermediate compartment		6.813E-3	1.000E0	2.221E-2	1.260E-1	2	154	SERPINH1,P4HB
GO: Cellular Component	GO:0044352	pinosome		7.293E-3	1.000E0	2.286E-2	1.297E-1	1	9	ANXA2
GO: Cellular Component	GO:0044354	macropinosome		7.293E-3	1.000E0	2.286E-2	1.297E-1	1	9	ANXA2
GO: Cellular Component	GO:0031252	cell leading edge		7.475E-3	1.000E0	2.299E-2	1.304E-1	3	507	CD44,P4HB,ANXA2
GO: Cellular Component	GO:0033018	sarcoplasmic reticulum lumen		8.100E-3	1.000E0	2.445E-2	1.387E-1	1	10	HSP90B1
GO: Cellular Component	GO:0031906	late endosome lumen		8.907E-3	1.000E0	2.547E-2	1.445E-1	1	11	GAPDH
GO: Cellular Component	GO:1904090	peptidase inhibitor complex		8.907E-3	1.000E0	2.547E-2	1.445E-1	1	11	SERPINE1
GO: Cellular Component	GO:0032593	insulin-responsive compartment		8.907E-3	1.000E0	2.547E-2	1.445E-1	1	11	LRP1
GO: Cellular Component	GO:0005775	vacuolar lumen		9.598E-3	1.000E0	2.697E-2	1.531E-1	2	184	DCN,ANXA2
GO: Cellular Component	GO:0042383	sarcolemma		1.010E-2	1.000E0	2.792E-2	1.584E-1	2	189	COL6A3,ANXA2
GO: Cellular Component	GO:0045177	apical part of cell		1.205E-2	1.000E0	3.241E-2	1.839E-1	3	604	CD44,LRP1,SPP1
GO: Cellular Component	GO:0042583	chromaffin granule		1.213E-2	1.000E0	3.241E-2	1.839E-1	1	15	SERPINE1
GO: Cellular Component	GO:0043220	Schmidt-Lanterman incisure		1.373E-2	1.000E0	3.611E-2	2.049E-1	1	17	ANXA2
GO: Cellular Component	GO:0030496	midbody		1.421E-2	1.000E0	3.676E-2	2.086E-1	2	226	ANXA2,HSP90B1
GO: Cellular Component	GO:0030027	lamellipodium		1.518E-2	1.000E0	3.865E-2	2.193E-1	2	234	CD44,P4HB
GO: Cellular Component	GO:0043218	compact myelin		1.694E-2	1.000E0	4.248E-2	2.410E-1	1	21	ANXA2
GO: Cellular Component	GO:0097524	sperm plasma membrane		1.774E-2	1.000E0	4.381E-2	2.486E-1	1	22	HSP90B1
GO: Cellular Component	GO:0031258	lamellipodium membrane		1.854E-2	1.000E0	4.510E-2	2.559E-1	1	23	CD44
GO: Cellular Component	GO:0071682	endocytic vesicle lumen		2.013E-2	1.000E0	4.826E-2	2.739E-1	1	25	HSP90B1
Mouse Phenotype	MP:0009763	increased susceptibility to induced morbidity/mortality		2.475E-6	2.554E-3	1.459E-3	1.097E-2	6	342	CD44,TIMP1,SPP1,LOX,MMP7,SERPINE1
Mouse Phenotype	MP:0005023	abnormal wound healing		2.828E-6	2.918E-3	1.459E-3	1.097E-2	5	190	CD44,TGFBI,SPP1,MMP7,SERPINE1
Mouse Phenotype	MP:0000343	abnormal response to cardiac infarction		4.302E-6	4.440E-3	1.480E-3	1.112E-2	4	91	CD44,TIMP1,SPP1,MMP7
Mouse Phenotype	MP:0002411	decreased susceptibility to bacterial infection		6.522E-6	6.730E-3	1.506E-3	1.132E-2	4	101	DCN,TIMP1,SPP1,MMP7
Mouse Phenotype	MP:0005503	abnormal tendon morphology		7.298E-6	7.532E-3	1.506E-3	1.132E-2	3	31	DCN,COL6A3,LOX
Mouse Phenotype	MP:0020148	abnormal susceptibility to induced morbidity/mortality		1.449E-5	1.496E-2	2.493E-3	1.874E-2	6	465	CD44,TIMP1,SPP1,LOX,MMP7,SERPINE1
Mouse Phenotype	MP:0002908	delayed wound healing		3.530E-5	3.643E-2	5.204E-3	3.912E-2	3	52	CD44,TGFBI,SPP1
Mouse Phenotype	MP:0005164	abnormal response to injury		5.619E-5	5.799E-2	6.599E-3	4.960E-2	6	591	CD44,TIMP1,TGFBI,SPP1,MMP7,SERPINE1
Mouse Phenotype	MP:0020186	abnormal susceptibility to bacterial infection		5.755E-5	5.939E-2	6.599E-3	4.960E-2	5	354	DCN,TIMP1,SPP1,MMP7,SERPINE1
Mouse Phenotype	MP:0001634	internal hemorrhage		7.959E-5	8.214E-2	7.748E-3	5.824E-2	5	379	LRP1,TIMP1,SPP1,LOX,SERPINE1
Mouse Phenotype	MP:0002295	abnormal pulmonary circulation		8.259E-5	8.523E-2	7.748E-3	5.824E-2	3	69	TIMP1,LOX,SERPINE1
Mouse Phenotype	MP:0001793	abnormal susceptibility to infection		9.636E-5	9.944E-2	8.287E-3	6.229E-2	6	651	CD44,DCN,TIMP1,SPP1,MMP7,SERPINE1
Mouse Phenotype	MP:0001614	abnormal blood vessel morphology		1.245E-4	1.285E-1	9.372E-3	7.045E-2	8	1384	CD44,TIMP1,GAPDH,SPP1,ANXA2,LOX,MMP7,SERPINE1
Mouse Phenotype	MP:0006278	aortic aneurysm		1.347E-4	1.390E-1	9.372E-3	7.045E-2	2	14	TIMP1,LOX
Mouse Phenotype	MP:0005025	abnormal response to infection		1.362E-4	1.406E-1	9.372E-3	7.045E-2	6	693	CD44,DCN,TIMP1,SPP1,MMP7,SERPINE1
Mouse Phenotype	MP:0020000	abnormal response to antigen		1.497E-4	1.545E-1	9.451E-3	7.104E-2	6	705	CD44,DCN,TIMP1,SPP1,MMP7,SERPINE1
Mouse Phenotype	MP:0001657	abnormal induced morbidity/mortality		1.557E-4	1.607E-1	9.451E-3	7.104E-2	6	710	CD44,TIMP1,SPP1,LOX,MMP7,SERPINE1
Mouse Phenotype	MP:0002409	decreased susceptibility to infection		2.093E-4	2.160E-1	1.200E-2	9.019E-2	4	245	DCN,TIMP1,SPP1,MMP7
Mouse Phenotype	MP:0003711	pathological neovascularization		2.873E-4	2.965E-1	1.561E-2	1.173E-1	3	105	CD44,SPP1,MMP7
Mouse Phenotype	MP:0003710	abnormal physiological neovascularization		3.398E-4	3.507E-1	1.753E-2	1.318E-1	2	22	CD44,SPP1
Mouse Phenotype	MP:0010574	dilated aorta		4.403E-4	4.544E-1	2.139E-2	1.608E-1	2	25	TIMP1,LOX
Mouse Phenotype	MP:0008438	abnormal cutaneous collagen fibril morphology		4.767E-4	4.919E-1	2.139E-2	1.608E-1	2	26	DCN,LOX
Mouse Phenotype	MP:0003089	decreased skin tensile strength		4.767E-4	4.919E-1	2.139E-2	1.608E-1	2	26	DCN,LOX
Mouse Phenotype	MP:0003924	diaphragmatic hernia		5.536E-4	5.713E-1	2.380E-2	1.789E-1	2	28	LRP1,LOX
Mouse Phenotype	MP:0005275	abnormal skin tensile strength		6.361E-4	6.565E-1	2.626E-2	1.974E-1	2	30	DCN,LOX
Mouse Phenotype	MP:0000233	abnormal blood flow velocity		7.243E-4	7.474E-1	2.875E-2	2.161E-1	2	32	SPP1,LOX
Mouse Phenotype	MP:0008660	increased interleukin-10 secretion		8.180E-4	8.441E-1	3.066E-2	2.304E-1	2	34	CD44,SPP1
Mouse Phenotype	MP:0003156	abnormal leukocyte migration		8.318E-4	8.584E-1	3.066E-2	2.304E-1	3	151	CD44,SPP1,MMP7
Mouse Phenotype	MP:0003279	aneurysm		8.669E-4	8.946E-1	3.085E-2	2.319E-1	2	35	TIMP1,LOX
Mouse Phenotype	MP:0008872	abnormal physiological response to xenobiotic		9.524E-4	9.829E-1	3.174E-2	2.386E-1	5	647	TGFBI,SPP1,LOX,MMP7,SERPINE1
Mouse Phenotype	MP:0001914	hemorrhage		9.658E-4	9.967E-1	3.174E-2	2.386E-1	5	649	LRP1,TIMP1,SPP1,LOX,SERPINE1
Mouse Phenotype	MP:0000260	abnormal angiogenesis		9.860E-4	1.000E0	3.174E-2	2.386E-1	4	369	CD44,SPP1,ANXA2,SERPINE1
Mouse Phenotype	MP:0000249	abnormal blood vessel physiology		1.133E-3	1.000E0	3.174E-2	2.386E-1	4	383	CD44,TIMP1,SPP1,MMP7
Mouse Phenotype	MP:0001792	impaired wound healing		1.189E-3	1.000E0	3.174E-2	2.386E-1	2	41	CD44,MMP7
Mouse Phenotype	MP:0003799	impaired macrophage chemotaxis		1.189E-3	1.000E0	3.174E-2	2.386E-1	2	41	SPP1,MMP7
Mouse Phenotype	MP:0031170	abnormal vasculature physiology		1.246E-3	1.000E0	3.174E-2	2.386E-1	4	393	CD44,TIMP1,SPP1,MMP7
Mouse Phenotype	MP:0011609	decreased glyceraldehyde-3-phosphate dehydrogenase (NAD+) (phosphorylating) activity		1.261E-3	1.000E0	3.174E-2	2.386E-1	1	1	GAPDH
Mouse Phenotype	MP:0011607	abnormal glyceraldehyde-3-phosphate dehydrogenase (NAD+) (phosphorylating) activity		1.261E-3	1.000E0	3.174E-2	2.386E-1	1	1	GAPDH
Mouse Phenotype	MP:0030803	abnormal tendon cell morphology		1.261E-3	1.000E0	3.174E-2	2.386E-1	1	1	COL6A3
Mouse Phenotype	MP:0003669	periodontal ligament hypercellularity		1.261E-3	1.000E0	3.174E-2	2.386E-1	1	1	DCN
Mouse Phenotype	MP:0010471	supravalvar aortic stenosis		1.261E-3	1.000E0	3.174E-2	2.386E-1	1	1	LOX
Mouse Phenotype	MP:0011996	abnormal retina inner nuclear layer thickness		1.369E-3	1.000E0	3.358E-2	2.524E-1	2	44	TGFBI,NCAM1
Mouse Phenotype	MP:0001544	abnormal cardiovascular system physiology		1.422E-3	1.000E0	3.358E-2	2.524E-1	8	1967	CD44,LRP1,TIMP1,SPP1,COL6A3,LOX,MMP7,SERPINE1
Mouse Phenotype	MP:0008657	increased interleukin-1 beta secretion		1.432E-3	1.000E0	3.358E-2	2.524E-1	2	45	CD44,MMP7
Mouse Phenotype	MP:0005369	muscle phenotype		1.511E-3	1.000E0	3.459E-2	2.600E-1	7	1508	CD44,DCN,LRP1,SPP1,COL6A3,LOX,SERPINE1
Mouse Phenotype	MP:0005087	decreased acute inflammation		1.542E-3	1.000E0	3.459E-2	2.600E-1	3	187	CD44,SPP1,SERPINE1
Mouse Phenotype	MP:0002006	neoplasm		1.658E-3	1.000E0	3.640E-2	2.736E-1	5	732	CD44,TGFBI,SPP1,LOX,MMP7
Mouse Phenotype	MP:0001182	lung hemorrhage		1.908E-3	1.000E0	4.102E-2	3.083E-1	2	52	TIMP1,SERPINE1
Mouse Phenotype	MP:0010760	abnormal macrophage chemotaxis		2.209E-3	1.000E0	4.460E-2	3.353E-1	2	56	SPP1,MMP7
Mouse Phenotype	MP:0006043	decreased apoptosis		2.237E-3	1.000E0	4.460E-2	3.353E-1	3	213	CD44,TGFBI,SPP1
Mouse Phenotype	MP:0002405	respiratory system inflammation		2.237E-3	1.000E0	4.460E-2	3.353E-1	3	213	CD44,TIMP1,SERPINE1
Mouse Phenotype	MP:0002925	abnormal cardiovascular development		2.247E-3	1.000E0	4.460E-2	3.353E-1	5	784	CD44,SPP1,ANXA2,HSP90B1,SERPINE1
Mouse Phenotype	MP:0012555	decreased cell death		2.359E-3	1.000E0	4.479E-2	3.367E-1	3	217	CD44,TGFBI,SPP1
Mouse Phenotype	MP:0005616	decreased susceptibility to type IV hypersensitivity reaction		2.449E-3	1.000E0	4.479E-2	3.367E-1	2	59	CD44,SPP1
Mouse Phenotype	MP:0008597	decreased circulating interleukin-6 level		2.449E-3	1.000E0	4.479E-2	3.367E-1	2	59	SPP1,SERPINE1
Mouse Phenotype	MP:0000731	increased collagen deposition in the muscles		2.517E-3	1.000E0	4.479E-2	3.367E-1	1	2	COL6A3
Mouse Phenotype	MP:0010677	decreased activation-induced cell death of T cells		2.517E-3	1.000E0	4.479E-2	3.367E-1	1	2	CD44
Mouse Phenotype	MP:0010670	abnormal activation-induced cell death of T cells		2.517E-3	1.000E0	4.479E-2	3.367E-1	1	2	CD44
Mouse Phenotype	MP:0008556	abnormal tumor necrosis factor secretion		2.715E-3	1.000E0	4.676E-2	3.515E-1	3	228	CD44,SPP1,MMP7
Mouse Phenotype	MP:0000759	abnormal skeletal muscle morphology		2.719E-3	1.000E0	4.676E-2	3.515E-1	4	486	LRP1,COL6A3,LOX,SERPINE1
Mouse Phenotype	MP:0002128	abnormal blood circulation		2.767E-3	1.000E0	4.682E-2	3.519E-1	5	822	LRP1,TIMP1,SPP1,LOX,SERPINE1
Pathway	M610	REACTOME_EXTRACELLULAR_MATRIX_ORGANIZATION	Reactome Pathways	4.527E-15	1.634E-12	1.634E-12	1.057E-11	11	300	CD44,DCN,TIMP1,SERPINH1,SPP1,P4HB,NCAM1,COL6A3,LOX,MMP7,SERPINE1
Pathway	MM14572	REACTOME_EXTRACELLULAR_MATRIX_ORGANIZATION	Reactome Pathways	4.678E-12	1.689E-9	8.443E-10	5.461E-9	9	256	CD44,DCN,TIMP1,SERPINH1,SPP1,P4HB,COL6A3,LOX,SERPINE1
Pathway	M587	REACTOME_DEGRADATION_OF_THE_EXTRACELLULAR_MATRIX	Reactome Pathways	1.082E-8	3.906E-6	1.302E-6	8.420E-6	6	140	CD44,DCN,TIMP1,SPP1,COL6A3,MMP7
Pathway	M631	REACTOME_COLLAGEN_FORMATION	Reactome Pathways	6.026E-8	2.175E-5	5.438E-6	3.517E-5	5	90	SERPINH1,P4HB,COL6A3,LOX,MMP7
Pathway	MM14571	REACTOME_DEGRADATION_OF_THE_EXTRACELLULAR_MATRIX	Reactome Pathways	1.373E-7	4.958E-5	9.917E-6	6.413E-5	5	106	CD44,DCN,TIMP1,SPP1,COL6A3
Pathway	M27219	REACTOME_ECM_PROTEOGLYCANS	Reactome Pathways	1.887E-6	6.814E-4	1.081E-4	6.989E-4	4	76	DCN,NCAM1,COL6A3,SERPINE1
Pathway	MM14573	REACTOME_COLLAGEN_FORMATION	Reactome Pathways	2.095E-6	7.564E-4	1.081E-4	6.989E-4	4	78	SERPINH1,P4HB,COL6A3,LOX
Pathway	M39870	WP_TYPE_I_COLLAGEN_SYNTHESIS_IN_THE_CONTEXT_OF_OSTEOGENESIS_IMPERFECTA	WikiPathways	8.192E-6	2.957E-3	3.697E-4	2.391E-3	3	33	SERPINH1,P4HB,LOX
Pathway	M39866	WP_GASTRIN_SIGNALING_PATHWAY	WikiPathways	9.876E-6	3.565E-3	3.961E-4	2.562E-3	4	115	CD44,ANXA2,MMP7,SERPINE1
Pathway	MM14982	REACTOME_REGULATION_OF_INSULIN_LIKE_GROWTH_FACTOR_IGF_TRANSPORT_AND_UPTAKE_BY_INSULIN_LIKE_GROWTH_FACTOR_BINDING_PROTEINS_IGFBPS	Reactome Pathways	1.208E-5	4.361E-3	4.361E-4	2.821E-3	4	121	TIMP1,SPP1,P4HB,HSP90B1
Pathway	M27285	REACTOME_REGULATION_OF_INSULIN_LIKE_GROWTH_FACTOR_IGF_TRANSPORT_AND_UPTAKE_BY_INSULIN_LIKE_GROWTH_FACTOR_BINDING_PROTEINS_IGFBPS	Reactome Pathways	1.331E-5	4.805E-3	4.368E-4	2.825E-3	4	124	TIMP1,SPP1,P4HB,HSP90B1
Pathway	MM14925	REACTOME_ECM_PROTEOGLYCANS	Reactome Pathways	2.409E-5	8.696E-3	7.247E-4	4.687E-3	3	47	DCN,COL6A3,SERPINE1
Pathway	M27103	REACTOME_ASSEMBLY_OF_COLLAGEN_FIBRILS_AND_OTHER_MULTIMERIC_STRUCTURES	Reactome Pathways	5.290E-5	1.910E-2	1.469E-3	9.501E-3	3	61	COL6A3,LOX,MMP7
Pathway	MM14637	REACTOME_COLLAGEN_BIOSYNTHESIS_AND_MODIFYING_ENZYMES	Reactome Pathways	6.401E-5	2.311E-2	1.582E-3	1.023E-2	3	65	SERPINH1,P4HB,COL6A3
Pathway	M18	PID_INTEGRIN1_PATHWAY	PID Pathways	6.701E-5	2.419E-2	1.582E-3	1.023E-2	3	66	TGFBI,SPP1,COL6A3
Pathway	M26999	REACTOME_COLLAGEN_BIOSYNTHESIS_AND_MODIFYING_ENZYMES	Reactome Pathways	7.010E-5	2.530E-2	1.582E-3	1.023E-2	3	67	SERPINH1,P4HB,COL6A3
Pathway	MM14867	REACTOME_INTEGRIN_CELL_SURFACE_INTERACTIONS	Reactome Pathways	9.059E-5	3.270E-2	1.924E-3	1.244E-2	3	73	CD44,SPP1,COL6A3
Pathway	M42571	WP_BURN_WOUND_HEALING	WikiPathways	9.821E-5	3.545E-2	1.970E-3	1.274E-2	3	75	DCN,TIMP1,SERPINH1
Pathway	M27712	REACTOME_DISSOLUTION_OF_FIBRIN_CLOT	Reactome Pathways	1.097E-4	3.961E-2	2.085E-3	1.348E-2	2	13	ANXA2,SERPINE1
Pathway	M7098	KEGG_ECM_RECEPTOR_INTERACTION	KEGG Legacy Pathways	1.376E-4	4.969E-2	2.420E-3	1.565E-2	3	84	CD44,SPP1,COL6A3
Pathway	M16441	REACTOME_INTEGRIN_CELL_SURFACE_INTERACTIONS	Reactome Pathways	1.426E-4	5.147E-2	2.420E-3	1.565E-2	3	85	CD44,SPP1,COL6A3
Pathway	MM15450	REACTOME_DISSOLUTION_OF_FIBRIN_CLOT	Reactome Pathways	1.475E-4	5.325E-2	2.420E-3	1.565E-2	2	15	ANXA2,SERPINE1
Pathway	M1060	REACTOME_CYTOKINE_SIGNALING_IN_IMMUNE_SYSTEM	Reactome Pathways	2.463E-4	8.890E-2	3.865E-3	2.500E-2	6	792	CD44,TIMP1,P4HB,NCAM1,ANXA2,HSP90B1
Pathway	MM15406	REACTOME_METABOLISM_OF_CARBOHYDRATES	Reactome Pathways	3.118E-4	1.126E-1	4.690E-3	3.034E-2	4	279	CD44,DCN,GAPDH,ENO2
Pathway	M16864	REACTOME_METABOLISM_OF_CARBOHYDRATES	Reactome Pathways	3.955E-4	1.428E-1	5.711E-3	3.694E-2	4	297	CD44,DCN,GAPDH,ENO2
Pathway	M47622	KEGG_MEDICUS_REFERENCE_GLYCOLYSIS	KEGG Medicus Pathways	4.184E-4	1.510E-1	5.810E-3	3.757E-2	2	25	GAPDH,ENO2
Pathway	MM15981	WP_MATRIX_METALLOPROTEINASES	WikiPathways	5.646E-4	2.038E-1	7.549E-3	4.882E-2	2	29	TIMP1,MMP7
Pathway	M39652	WP_MATRIX_METALLOPROTEINASES	WikiPathways	6.045E-4	2.182E-1	7.794E-3	5.041E-2	2	30	TIMP1,MMP7
Pathway	M63	PID_AVB3_OPN_PATHWAY	PID Pathways	6.457E-4	2.331E-1	8.038E-3	5.199E-2	2	31	CD44,SPP1
Pathway	M39636	WP_PRION_DISEASE_PATHWAY	WikiPathways	6.883E-4	2.485E-1	8.283E-3	5.357E-2	2	32	NCAM1,HSP90B1
Pathway	M26976	REACTOME_ACTIVATION_OF_MATRIX_METALLOPROTEINASES	Reactome Pathways	7.322E-4	2.643E-1	8.526E-3	5.514E-2	2	33	TIMP1,MMP7
Pathway	M13748	REACTOME_GLUCONEOGENESIS	Reactome Pathways	8.239E-4	2.974E-1	9.295E-3	6.011E-2	2	35	GAPDH,ENO2
Pathway	MM15392	REACTOME_GLUCONEOGENESIS	Reactome Pathways	8.717E-4	3.147E-1	9.536E-3	6.167E-2	2	36	GAPDH,ENO2
Pathway	M7169	REACTOME_NCAM1_INTERACTIONS	Reactome Pathways	1.186E-3	4.282E-1	1.223E-2	7.913E-2	2	42	NCAM1,COL6A3
Pathway	M174	PID_UPA_UPAR_PATHWAY	PID Pathways	1.186E-3	4.282E-1	1.223E-2	7.913E-2	2	42	LRP1,SERPINE1
Pathway	M53	PID_INTEGRIN3_PATHWAY	PID Pathways	1.243E-3	4.488E-1	1.247E-2	8.063E-2	2	43	TGFBI,SPP1
Pathway	M39474	WP_GLYCOLYSIS_AND_GLUCONEOGENESIS	WikiPathways	1.361E-3	4.913E-1	1.328E-2	8.588E-2	2	45	GAPDH,ENO2
Pathway	M198	PID_SYNDECAN_1_PATHWAY	PID Pathways	1.422E-3	5.133E-1	1.339E-2	8.662E-2	2	46	COL6A3,MMP7
Pathway	M27894	REACTOME_INTERLEUKIN_12_SIGNALING	Reactome Pathways	1.484E-3	5.357E-1	1.339E-2	8.662E-2	2	47	P4HB,ANXA2
Pathway	M183	PID_IL6_7_PATHWAY	PID Pathways	1.484E-3	5.357E-1	1.339E-2	8.662E-2	2	47	TIMP1,HSP90B1
Pathway	MM14796	REACTOME_ASSEMBLY_OF_COLLAGEN_FIBRILS_AND_OTHER_MULTIMERIC_STRUCTURES	Reactome Pathways	1.547E-3	5.586E-1	1.362E-2	8.811E-2	2	48	COL6A3,LOX
Pathway	MM15928	WP_GLYCOLYSIS_AND_GLUCONEOGENESIS	WikiPathways	1.745E-3	6.300E-1	1.500E-2	9.702E-2	2	51	GAPDH,ENO2
Pathway	MM15880	WP_TGF_BETA_SIGNALING_PATHWAY	WikiPathways	1.883E-3	6.799E-1	1.581E-2	1.023E-1	2	53	SPP1,SERPINE1
Pathway	MM14713	REACTOME_SIGNALING_BY_PDGF	Reactome Pathways	1.955E-3	7.056E-1	1.591E-2	1.029E-1	2	54	SPP1,COL6A3
Pathway	M39351	WP_TGF_BETA_RECEPTOR_SIGNALING	WikiPathways	2.027E-3	7.317E-1	1.591E-2	1.029E-1	2	55	SPP1,SERPINE1
Pathway	M276	PID_FGF_PATHWAY	PID Pathways	2.027E-3	7.317E-1	1.591E-2	1.029E-1	2	55	SPP1,NCAM1
Pathway	M27381	REACTOME_INTERLEUKIN_12_FAMILY_SIGNALING	Reactome Pathways	2.175E-3	7.852E-1	1.665E-2	1.077E-1	2	57	P4HB,ANXA2
Pathway	M2049	REACTOME_SIGNALING_BY_PDGF	Reactome Pathways	2.251E-3	8.127E-1	1.665E-2	1.077E-1	2	58	SPP1,COL6A3
Pathway	M874	REACTOME_SIGNALING_BY_INTERLEUKINS	Reactome Pathways	2.260E-3	8.160E-1	1.665E-2	1.077E-1	4	474	TIMP1,P4HB,ANXA2,HSP90B1
Pathway	M39886	WP_TGF_BETA_RECEPTOR_SIGNALING_IN_SKELETAL_DYSPLASIAS	WikiPathways	2.329E-3	8.406E-1	1.681E-2	1.087E-1	2	59	SPP1,SERPINE1
Pathway	M11521	KEGG_GLYCOLYSIS_GLUCONEOGENESIS	KEGG Legacy Pathways	2.568E-3	9.270E-1	1.740E-2	1.125E-1	2	62	GAPDH,ENO2
Pathway	M39477	WP_LUNG_FIBROSIS	WikiPathways	2.650E-3	9.567E-1	1.740E-2	1.125E-1	2	63	TIMP1,SPP1
Pathway	M11187	REACTOME_NCAM_SIGNALING_FOR_NEURITE_OUT_GROWTH	Reactome Pathways	2.650E-3	9.567E-1	1.740E-2	1.125E-1	2	63	NCAM1,COL6A3
Pathway	M39884	WP_ENDOCHONDRAL_OSSIFICATION_WITH_SKELETAL_DYSPLASIAS	WikiPathways	2.650E-3	9.567E-1	1.740E-2	1.125E-1	2	63	SERPINH1,SPP1
Pathway	M39646	WP_ENDOCHONDRAL_OSSIFICATION	WikiPathways	2.650E-3	9.567E-1	1.740E-2	1.125E-1	2	63	SERPINH1,SPP1
Pathway	M26953	REACTOME_COLLAGEN_DEGRADATION	Reactome Pathways	2.734E-3	9.869E-1	1.762E-2	1.140E-1	2	64	COL6A3,MMP7
Pathway	MM15875	WP_ENDOCHONDRAL_OSSIFICATION	WikiPathways	2.905E-3	1.000E0	1.840E-2	1.190E-1	2	66	SERPINH1,SPP1
Pathway	MM14872	REACTOME_BINDING_AND_UPTAKE_OF_LIGANDS_BY_SCAVENGER_RECEPTORS	Reactome Pathways	3.080E-3	1.000E0	1.917E-2	1.240E-1	2	68	LRP1,HSP90B1
Pathway	MM15390	REACTOME_GLYCOLYSIS	Reactome Pathways	3.353E-3	1.000E0	2.051E-2	1.327E-1	2	71	GAPDH,ENO2
Pathway	MM15827	WP_LUNG_FIBROSIS	WikiPathways	3.541E-3	1.000E0	2.084E-2	1.348E-1	2	73	TIMP1,SPP1
Pathway	M48079	WP_DISTURBED_PATHWAYS_IN_DUCHENNE_MUSCULAR_DYSTROPHY	WikiPathways	3.636E-3	1.000E0	2.084E-2	1.348E-1	2	74	SPP1,SERPINE1
Pathway	M160	PID_AVB3_INTEGRIN_PATHWAY	PID Pathways	3.636E-3	1.000E0	2.084E-2	1.348E-1	2	74	SPP1,COL6A3
Pathway	M5113	REACTOME_GLYCOLYSIS	Reactome Pathways	3.636E-3	1.000E0	2.084E-2	1.348E-1	2	74	GAPDH,ENO2
Pathway	MM14472	REACTOME_HEMOSTASIS	Reactome Pathways	4.106E-3	1.000E0	2.316E-2	1.498E-1	4	559	CD44,TIMP1,ANXA2,SERPINE1
Pathway	M39375	WP_CLEAR_CELL_RENAL_CELL_CARCINOMA_PATHWAYS	WikiPathways	4.768E-3	1.000E0	2.648E-2	1.713E-1	2	85	GAPDH,ENO2
Pathway	MM15394	REACTOME_GLUCOSE_METABOLISM	Reactome Pathways	5.446E-3	1.000E0	2.979E-2	1.927E-1	2	91	GAPDH,ENO2
Pathway	M48078	WP_METABOLIC_EPILEPTIC_DISORDERS	WikiPathways	5.563E-3	1.000E0	2.997E-2	1.939E-1	2	92	GAPDH,ENO2
Pathway	M39581	WP_COMPLEMENT_SYSTEM	WikiPathways	5.801E-3	1.000E0	3.035E-2	1.963E-1	2	94	DCN,SPP1
Pathway	M1870	REACTOME_GLUCOSE_METABOLISM	Reactome Pathways	5.801E-3	1.000E0	3.035E-2	1.963E-1	2	94	GAPDH,ENO2
Pathway	M47778	KEGG_MEDICUS_PATHOGEN_SALMONELLA_SOPB_TO_ANXA2_S100A10_REGULATED_ACTIN_CYTOSKELETON	KEGG Medicus Pathways	6.123E-3	1.000E0	3.068E-2	1.984E-1	1	5	ANXA2
Pathway	M27760	REACTOME_VLDL_ASSEMBLY	Reactome Pathways	6.123E-3	1.000E0	3.068E-2	1.984E-1	1	5	P4HB
Pathway	MM15505	REACTOME_VLDL_ASSEMBLY	Reactome Pathways	6.123E-3	1.000E0	3.068E-2	1.984E-1	1	5	P4HB
Pathway	M965	REACTOME_INTERFERON_GAMMA_SIGNALING	Reactome Pathways	6.289E-3	1.000E0	3.068E-2	1.984E-1	2	98	CD44,NCAM1
Pathway	M27152	REACTOME_BINDING_AND_UPTAKE_OF_LIGANDS_BY_SCAVENGER_RECEPTORS	Reactome Pathways	6.289E-3	1.000E0	3.068E-2	1.984E-1	2	98	LRP1,HSP90B1
Pathway	MM15829	WP_WNT_SIGNALING_PATHWAY_AND_PLURIPOTENCY	WikiPathways	6.668E-3	1.000E0	3.167E-2	2.048E-1	2	101	CD44,MMP7
Pathway	M39387	WP_WNT_SIGNALING_PATHWAY_AND_PLURIPOTENCY	WikiPathways	6.668E-3	1.000E0	3.167E-2	2.048E-1	2	101	CD44,MMP7
Pathway	M47882	KEGG_MEDICUS_REFERENCE_REGULATION_OF_FIBRINOLYTIC_SYSTEM_PAI	KEGG Medicus Pathways	7.343E-3	1.000E0	3.273E-2	2.117E-1	1	6	SERPINE1
Pathway	MM1581	BIOCARTA_SLRP_PATHWAY	BioCarta Pathways	7.343E-3	1.000E0	3.273E-2	2.117E-1	1	6	DCN
Pathway	M22071	BIOCARTA_SLRP_PATHWAY	BioCarta Pathways	7.343E-3	1.000E0	3.273E-2	2.117E-1	1	6	DCN
Pathway	M27817	REACTOME_RUNX3_REGULATES_IMMUNE_RESPONSE_AND_CELL_MIGRATION	Reactome Pathways	7.343E-3	1.000E0	3.273E-2	2.117E-1	1	6	SPP1
Pathway	M42520	REACTOME_LDL_REMODELING	Reactome Pathways	7.343E-3	1.000E0	3.273E-2	2.117E-1	1	6	P4HB
Pathway	M39736	WP_PI3K_AKT_SIGNALING_PATHWAY	WikiPathways	7.660E-3	1.000E0	3.372E-2	2.181E-1	3	339	SPP1,COL6A3,HSP90B1
Pathway	M48061	WP_CKAP4_SIGNALING_PATHWAY_MAP	WikiPathways	8.003E-3	1.000E0	3.439E-2	2.224E-1	2	111	CD44,SERPINE1
Pathway	M27609	REACTOME_INTERLEUKIN_4_AND_INTERLEUKIN_13_SIGNALING	Reactome Pathways	8.003E-3	1.000E0	3.439E-2	2.224E-1	2	111	TIMP1,HSP90B1
Pathway	M8395	REACTOME_HEMOSTASIS	Reactome Pathways	8.130E-3	1.000E0	3.453E-2	2.233E-1	4	678	CD44,TIMP1,ANXA2,SERPINE1
Pathway	MM14623	REACTOME_GLYCOSAMINOGLYCAN_METABOLISM	Reactome Pathways	9.751E-3	1.000E0	3.838E-2	2.482E-1	2	123	CD44,DCN
Pathway	MM1536	BIOCARTA_NEUTROPHIL_PATHWAY	BioCarta Pathways	9.780E-3	1.000E0	3.838E-2	2.482E-1	1	8	CD44
Pathway	M27260	REACTOME_DEFECTIVE_CHST14_CAUSES_EDS_MUSCULOCONTRACTURAL_TYPE	Reactome Pathways	9.780E-3	1.000E0	3.838E-2	2.482E-1	1	8	DCN
Pathway	M27261	REACTOME_DEFECTIVE_CHSY1_CAUSES_TPBS	Reactome Pathways	9.780E-3	1.000E0	3.838E-2	2.482E-1	1	8	DCN
Pathway	M27259	REACTOME_DEFECTIVE_CHST3_CAUSES_SEDCJD	Reactome Pathways	9.780E-3	1.000E0	3.838E-2	2.482E-1	1	8	DCN
Pathway	M22010	BIOCARTA_NEUTROPHIL_PATHWAY	BioCarta Pathways	9.780E-3	1.000E0	3.838E-2	2.482E-1	1	8	CD44
Pathway	M39394	WP_HIF1A_AND_PPARG_REGULATION_OF_GLYCOLYSIS	WikiPathways	9.780E-3	1.000E0	3.838E-2	2.482E-1	1	8	GAPDH
Pathway	M695	REACTOME_GLYCOSAMINOGLYCAN_METABOLISM	Reactome Pathways	1.021E-2	1.000E0	3.930E-2	2.542E-1	2	126	CD44,DCN
Pathway	MM15455	REACTOME_RESPONSE_TO_ELEVATED_PLATELET_CYTOSOLIC_CA2	Reactome Pathways	1.084E-2	1.000E0	3.930E-2	2.542E-1	2	130	TIMP1,SERPINE1
Pathway	MM1579	BIOCARTA_RECK_PATHWAY	BioCarta Pathways	1.100E-2	1.000E0	3.930E-2	2.542E-1	1	9	TIMP1
Pathway	MM15558	REACTOME_CHYLOMICRON_ASSEMBLY	Reactome Pathways	1.100E-2	1.000E0	3.930E-2	2.542E-1	1	9	P4HB
Pathway	M22068	BIOCARTA_RECK_PATHWAY	BioCarta Pathways	1.100E-2	1.000E0	3.930E-2	2.542E-1	1	9	TIMP1
Pathway	M27896	REACTOME_INTERLEUKIN_23_SIGNALING	Reactome Pathways	1.100E-2	1.000E0	3.930E-2	2.542E-1	1	9	P4HB
Pathway	MM14926	REACTOME_SCAVENGING_BY_CLASS_A_RECEPTORS	Reactome Pathways	1.100E-2	1.000E0	3.930E-2	2.542E-1	1	9	HSP90B1
Pathway	MM1534	BIOCARTA_LYMPHOCYTE_PATHWAY	BioCarta Pathways	1.100E-2	1.000E0	3.930E-2	2.542E-1	1	9	CD44
Pathway	M22008	BIOCARTA_LYMPHOCYTE_PATHWAY	BioCarta Pathways	1.100E-2	1.000E0	3.930E-2	2.542E-1	1	9	CD44
Pathway	M724	REACTOME_RESPONSE_TO_ELEVATED_PLATELET_CYTOSOLIC_CA2	Reactome Pathways	1.116E-2	1.000E0	3.951E-2	2.555E-1	2	132	TIMP1,SERPINE1
Pathway	M145	PID_P53_DOWNSTREAM_PATHWAY	PID Pathways	1.199E-2	1.000E0	4.082E-2	2.640E-1	2	137	SPP1,SERPINE1
Pathway	M22040	BIOCARTA_NPP1_PATHWAY	BioCarta Pathways	1.221E-2	1.000E0	4.082E-2	2.640E-1	1	10	SPP1
Pathway	M27838	REACTOME_CHYLOMICRON_ASSEMBLY	Reactome Pathways	1.221E-2	1.000E0	4.082E-2	2.640E-1	1	10	P4HB
Pathway	M801	REACTOME_ATF6_ATF6_ALPHA_ACTIVATES_CHAPERONE_GENES	Reactome Pathways	1.221E-2	1.000E0	4.082E-2	2.640E-1	1	10	HSP90B1
Pathway	MM14801	REACTOME_DERMATAN_SULFATE_BIOSYNTHESIS	Reactome Pathways	1.221E-2	1.000E0	4.082E-2	2.640E-1	1	10	DCN
Pathway	MM1560	BIOCARTA_NPP1_PATHWAY	BioCarta Pathways	1.221E-2	1.000E0	4.082E-2	2.640E-1	1	10	SPP1
Pathway	M15422	BIOCARTA_VITCB_PATHWAY	BioCarta Pathways	1.342E-2	1.000E0	4.289E-2	2.774E-1	1	11	P4HB
Pathway	MM1436	BIOCARTA_MONOCYTE_PATHWAY	BioCarta Pathways	1.342E-2	1.000E0	4.289E-2	2.774E-1	1	11	CD44
Pathway	M27105	REACTOME_DERMATAN_SULFATE_BIOSYNTHESIS	Reactome Pathways	1.342E-2	1.000E0	4.289E-2	2.774E-1	1	11	DCN
Pathway	M40053	WP_GLYCOLYSIS_IN_SENESCENCE	WikiPathways	1.342E-2	1.000E0	4.289E-2	2.774E-1	1	11	GAPDH
Pathway	M4956	BIOCARTA_MONOCYTE_PATHWAY	BioCarta Pathways	1.342E-2	1.000E0	4.289E-2	2.774E-1	1	11	CD44
Pathway	M660	REACTOME_HYALURONAN_UPTAKE_AND_DEGRADATION	Reactome Pathways	1.464E-2	1.000E0	4.331E-2	2.801E-1	1	12	CD44
Pathway	M794	REACTOME_ATF6_ATF6_ALPHA_ACTIVATES_CHAPERONES	Reactome Pathways	1.464E-2	1.000E0	4.331E-2	2.801E-1	1	12	HSP90B1
Pathway	MM15321	REACTOME_INTERLEUKIN_4_AND_INTERLEUKIN_13_SIGNALING	Reactome Pathways	1.464E-2	1.000E0	4.331E-2	2.801E-1	1	12	HSP90B1
Pathway	MM1526	BIOCARTA_VITCB_PATHWAY	BioCarta Pathways	1.464E-2	1.000E0	4.331E-2	2.801E-1	1	12	P4HB
Pathway	MM14868	REACTOME_HYALURONAN_UPTAKE_AND_DEGRADATION	Reactome Pathways	1.464E-2	1.000E0	4.331E-2	2.801E-1	1	12	CD44
Pathway	M2842	BIOCARTA_FIBRINOLYSIS_PATHWAY	BioCarta Pathways	1.464E-2	1.000E0	4.331E-2	2.801E-1	1	12	SERPINE1
Pathway	M39816	WP_AEROBIC_GLYCOLYSIS	WikiPathways	1.464E-2	1.000E0	4.331E-2	2.801E-1	1	12	GAPDH
Pathway	M48090	WP_TGF_SMAD_SIGNALING_PATHWAY	WikiPathways	1.464E-2	1.000E0	4.331E-2	2.801E-1	1	12	SERPINE1
Pathway	MM1398	BIOCARTA_FIBRINOLYSIS_PATHWAY	BioCarta Pathways	1.464E-2	1.000E0	4.331E-2	2.801E-1	1	12	SERPINE1
Pathway	M39582	WP_MAMMARY_GLAND_DEVELOPMENT_PATHWAY_PUBERTY_STAGE_2_OF_4	WikiPathways	1.585E-2	1.000E0	4.384E-2	2.835E-1	1	13	TIMP1
Pathway	MM14909	REACTOME_INSULIN_PROCESSING	Reactome Pathways	1.585E-2	1.000E0	4.384E-2	2.835E-1	1	13	P4HB
Pathway	MM14805	REACTOME_CS_DS_DEGRADATION	Reactome Pathways	1.585E-2	1.000E0	4.384E-2	2.835E-1	1	13	DCN
Pathway	M593	REACTOME_TRAFFICKING_AND_PROCESSING_OF_ENDOSOMAL_TLR	Reactome Pathways	1.585E-2	1.000E0	4.384E-2	2.835E-1	1	13	HSP90B1
Pathway	MM14659	REACTOME_TRAFFICKING_AND_PROCESSING_OF_ENDOSOMAL_TLR	Reactome Pathways	1.585E-2	1.000E0	4.384E-2	2.835E-1	1	13	HSP90B1
Pathway	M39603	WP_OSTEOPONTIN_SIGNALING	WikiPathways	1.585E-2	1.000E0	4.384E-2	2.835E-1	1	13	SPP1
Pathway	M39378	WP_BMP2_WNT4_FOXO1_PATHWAY_IN_PRIMARY_ENDOMETRIAL_STROMAL_CELL_DIFFERENTIATION	WikiPathways	1.585E-2	1.000E0	4.384E-2	2.835E-1	1	13	DCN
Pathway	M42551	WP_FAMILIAL_HYPERLIPIDEMIA_TYPE_3	WikiPathways	1.585E-2	1.000E0	4.384E-2	2.835E-1	1	13	LRP1
Pathway	M39373	WP_SUDDEN_INFANT_DEATH_SYNDROME_SIDS_SUSCEPTIBILITY_PATHWAYS	WikiPathways	1.591E-2	1.000E0	4.384E-2	2.835E-1	2	159	GAPDH,HSP90B1
Pathway	MM1458	BIOCARTA_PLATELETAPP_PATHWAY	BioCarta Pathways	1.706E-2	1.000E0	4.527E-2	2.928E-1	1	14	SERPINE1
Pathway	MM15987	WP_OSTEOCLAST_SIGNALING	WikiPathways	1.706E-2	1.000E0	4.527E-2	2.928E-1	1	14	SPP1
Pathway	M6487	BIOCARTA_PLATELETAPP_PATHWAY	BioCarta Pathways	1.706E-2	1.000E0	4.527E-2	2.928E-1	1	14	SERPINE1
Pathway	MM15832	WP_HYPOXIA_DEPENDENT_SELF_RENEWAL_OF_MYOBLASTS	WikiPathways	1.706E-2	1.000E0	4.527E-2	2.928E-1	1	14	HSP90B1
Pathway	M651	REACTOME_CS_DS_DEGRADATION	Reactome Pathways	1.706E-2	1.000E0	4.527E-2	2.928E-1	1	14	DCN
Pathway	M16024	KEGG_ALZHEIMERS_DISEASE	KEGG Legacy Pathways	1.726E-2	1.000E0	4.547E-2	2.941E-1	2	166	LRP1,GAPDH
Pathway	M13324	BIOCARTA_HIF_PATHWAY	BioCarta Pathways	1.826E-2	1.000E0	4.709E-2	3.046E-1	1	15	P4HB
Pathway	M11736	SA_MMP_CYTOKINE_CONNECTION	Canonical Pathways	1.826E-2	1.000E0	4.709E-2	3.046E-1	1	15	CD44
Pathway	M42552	WP_FAMILIAL_HYPERLIPIDEMIA_TYPE_5	WikiPathways	1.826E-2	1.000E0	4.709E-2	3.046E-1	1	15	LRP1
Pathway	M39694	WP_OSTEOCLAST_SIGNALING	WikiPathways	1.947E-2	1.000E0	4.881E-2	3.157E-1	1	16	SPP1
Pathway	MM15816	WP_BDNF_PATHWAY	WikiPathways	1.947E-2	1.000E0	4.881E-2	3.157E-1	1	16	SERPINE1
Pathway	MM14882	REACTOME_CROSSLINKING_OF_COLLAGEN_FIBRILS	Reactome Pathways	1.947E-2	1.000E0	4.881E-2	3.157E-1	1	16	LOX
Pathway	M46428	REACTOME_SARS_COV_1_TARGETS_HOST_INTRACELLULAR_SIGNALLING_AND_REGULATORY_PATHWAYS	Reactome Pathways	1.947E-2	1.000E0	4.881E-2	3.157E-1	1	16	SERPINE1
Pathway	M666	REACTOME_HYALURONAN_METABOLISM	Reactome Pathways	2.067E-2	1.000E0	4.910E-2	3.176E-1	1	17	CD44
Pathway	MM15561	REACTOME_PLASMA_LIPOPROTEIN_ASSEMBLY	Reactome Pathways	2.067E-2	1.000E0	4.910E-2	3.176E-1	1	17	P4HB
Pathway	M39686	WP_CANONICAL_AND_NON_CANONICAL_TGF_B_SIGNALING	WikiPathways	2.067E-2	1.000E0	4.910E-2	3.176E-1	1	17	LOX
Pathway	M39525	WP_REGULATION_OF_WNT_B_CATENIN_SIGNALING_BY_SMALL_MOLECULE_COMPOUNDS	WikiPathways	2.067E-2	1.000E0	4.910E-2	3.176E-1	1	17	LRP1
Pathway	MM14864	REACTOME_HYALURONAN_METABOLISM	Reactome Pathways	2.067E-2	1.000E0	4.910E-2	3.176E-1	1	17	CD44
Pathway	M39747	WP_METABOLIC_PATHWAY_OF_LDL_HDL_AND_TG_INCLUDING_DISEASES	WikiPathways	2.067E-2	1.000E0	4.910E-2	3.176E-1	1	17	ANXA2
Pathway	M39604	WP_CORI_CYCLE	WikiPathways	2.067E-2	1.000E0	4.910E-2	3.176E-1	1	17	GAPDH
Pathway	MM15061	REACTOME_NCAM1_INTERACTIONS	Reactome Pathways	2.067E-2	1.000E0	4.910E-2	3.176E-1	1	17	COL6A3
Pubmed	28327460	Comprehensive proteomic characterization of stem cell-derived extracellular matrices.	Pubmed	2.313E-12	2.929E-8	2.929E-8	2.935E-7	6	86	DCN,TGFBI,SERPINH1,COL6A3,ANXA2,SERPINE1
Pubmed	35696571	ESCPE-1 mediates retrograde endosomal sorting of the SARS-CoV-2 host factor Neuropilin-1.	Pubmed	3.615E-11	4.576E-7	2.288E-7	2.293E-6	10	1201	CD44,LRP1,TIMP1,GAPDH,TGFBI,SERPINH1,P4HB,LOX,HSP90B1,SERPINE1
Pubmed	36397358	Hub gene target of glioblastoma: LOX, SERPINH1 and TGFBI.	Pubmed	9.695E-11	1.227E-6	4.007E-7	4.017E-6	3	3	TGFBI,SERPINH1,LOX
Pubmed	22159717	The matrisome: in silico definition and in vivo characterization by proteomics of normal and tumor extracellular matrices.	Pubmed	1.324E-10	1.676E-6	4.007E-7	4.017E-6	6	167	DCN,TGFBI,SERPINH1,COL6A3,ANXA2,LOX
Pubmed	20628624	Evaluation of candidate stromal epithelial cross-talk genes identifies association between risk of serous ovarian cancer and TERT, a cancer susceptibility "hot-spot".	Pubmed	1.583E-10	2.004E-6	4.007E-7	4.017E-6	6	172	CD44,DCN,TIMP1,SPP1,MMP7,SERPINE1
Pubmed	27777122	Mapping wild-type and R345W fibulin-3 intracellular interactomes.	Pubmed	2.838E-10	3.592E-6	5.987E-7	6.001E-6	4	22	SERPINH1,P4HB,ANXA2,HSP90B1
Pubmed	27559042	Glycoproteomics Reveals Decorin Peptides With Anti-Myostatin Activity in Human Atrial Fibrillation.	Pubmed	9.148E-10	1.158E-5	1.654E-6	1.658E-5	5	97	DCN,TGFBI,NCAM1,COL6A3,ANXA2
Pubmed	24006456	Extracellular matrix secretion by cardiac fibroblasts: role of microRNA-29b and microRNA-30c.	Pubmed	1.432E-9	1.812E-5	2.214E-6	2.219E-5	6	248	DCN,TIMP1,TGFBI,ANXA2,LOX,SERPINE1
Pubmed	36517590	EZH2 interacts with HP1BP3 to epigenetically activate WNT7B that promotes temozolomide resistance in glioblastoma.	Pubmed	1.574E-9	1.992E-5	2.214E-6	2.219E-5	8	803	CD44,TIMP1,GAPDH,SERPINH1,ENO2,P4HB,ANXA2,HSP90B1
Pubmed	31536960	Rewiring of the Human Mitochondrial Interactome during Neuronal Reprogramming Reveals Regulators of the Respirasome and Neurogenesis.	Pubmed	2.670E-9	3.380E-5	3.380E-6	3.388E-5	8	859	CD44,LRP1,GAPDH,ENO2,P4HB,LOX,HSP90B1,SERPINE1
Pubmed	28675934	Characterization of the Extracellular Matrix of Normal and Diseased Tissues Using Proteomics.	Pubmed	4.868E-9	6.162E-5	5.330E-6	5.342E-5	5	135	DCN,TGFBI,SERPINH1,COL6A3,ANXA2
Pubmed	22304920	PKC? promotes oncogenic functions of ATF2 in the nucleus while blocking its apoptotic function at mitochondria.	Pubmed	5.052E-9	6.396E-5	5.330E-6	5.342E-5	5	136	CD44,GAPDH,SERPINH1,P4HB,HSP90B1
Pubmed	30809309	LINC01554-Mediated Glucose Metabolism Reprogramming Suppresses Tumorigenicity in Hepatocellular Carcinoma via Downregulating PKM2 Expression and Inhibiting Akt/mTOR Signaling Pathway.	Pubmed	6.279E-9	7.948E-5	6.050E-6	6.065E-5	5	142	GAPDH,TGFBI,SERPINH1,ANXA2,HSP90B1
Pubmed	30550785	Irisin Mediates Effects on Bone and Fat via ?V Integrin Receptors.	Pubmed	6.691E-9	8.471E-5	6.050E-6	6.065E-5	9	1451	CD44,LRP1,GAPDH,SERPINH1,SPP1,P4HB,ANXA2,LOX,HSP90B1
Pubmed	11866539	Identification of endothelial cell genes expressed in an in vitro model of angiogenesis: induction of ESM-1, (beta)ig-h3, and NrCAM.	Pubmed	8.126E-9	1.029E-4	6.858E-6	6.874E-5	3	9	TGFBI,ANXA2,SERPINE1
Pubmed	25037231	Extracellular matrix signatures of human primary metastatic colon cancers and their metastases to liver.	Pubmed	9.136E-9	1.157E-4	7.228E-6	7.245E-5	5	153	DCN,TGFBI,SERPINH1,COL6A3,ANXA2
Pubmed	23533145	In-depth proteomic analyses of exosomes isolated from expressed prostatic secretions in urine.	Pubmed	1.482E-8	1.876E-4	1.104E-5	1.106E-4	8	1070	CD44,TIMP1,GAPDH,SPP1,ENO2,COL6A3,ANXA2,MMP7
Pubmed	15952740	Protein profiling of human pancreatic islets by two-dimensional gel electrophoresis and mass spectrometry.	Pubmed	1.628E-8	2.061E-4	1.127E-5	1.130E-4	4	58	GAPDH,P4HB,ANXA2,HSP90B1
Pubmed	23979707	SILAC-based proteomics of human primary endothelial cell morphogenesis unveils tumor angiogenic markers.	Pubmed	1.692E-8	2.142E-4	1.127E-5	1.130E-4	5	173	GAPDH,TGFBI,P4HB,HSP90B1,SERPINE1
Pubmed	28071719	Quantitative proteomic profiling of the extracellular matrix of pancreatic islets during the angiogenic switch and insulinoma progression.	Pubmed	1.792E-8	2.269E-4	1.134E-5	1.137E-4	5	175	DCN,TGFBI,SERPINH1,COL6A3,ANXA2
Pubmed	21319273	An important role for CDK2 in G1 to S checkpoint activation and DNA damage response in human embryonic stem cells.	Pubmed	2.367E-8	2.996E-4	1.401E-5	1.404E-4	6	397	GAPDH,SERPINH1,ENO2,P4HB,ANXA2,HSP90B1
Pubmed	22261194	Proteomics analysis of cardiac extracellular matrix remodeling in a porcine model of ischemia/reperfusion injury.	Pubmed	2.434E-8	3.081E-4	1.401E-5	1.404E-4	4	64	DCN,TGFBI,COL6A3,ANXA2
Pubmed	19199708	Proteomic analysis of human parotid gland exosomes by multidimensional protein identification technology (MudPIT).	Pubmed	3.167E-8	4.009E-4	1.743E-5	1.747E-4	6	417	CD44,GAPDH,TGFBI,P4HB,ANXA2,HSP90B1
Pubmed	29180619	The STUbL RNF4 regulates protein group SUMOylation by targeting the SUMO conjugation machinery.	Pubmed	3.677E-8	4.655E-4	1.940E-5	1.944E-4	8	1203	CD44,LRP1,GAPDH,SERPINH1,P4HB,NCAM1,LOX,HSP90B1
Pubmed	29561836	Impaired proteoglycan glycosylation, elevated TGF-? signaling, and abnormal osteoblast differentiation as the basis for bone fragility in a mouse model for gerodermia osteodysplastica.	Pubmed	4.393E-8	5.562E-4	2.170E-5	2.175E-4	3	15	DCN,SPP1,SERPINE1
Pubmed	26217791	Quantitative analysis of PPT1 interactome in human neuroblastoma cells.	Pubmed	4.457E-8	5.643E-4	2.170E-5	2.175E-4	5	210	GAPDH,ENO2,P4HB,ANXA2,HSP90B1
Pubmed	16335952	Human plasma N-glycoproteome analysis by immunoaffinity subtraction, hydrazide chemistry, and mass spectrometry.	Pubmed	1.218E-7	1.542E-3	3.198E-5	3.206E-4	5	257	CD44,LRP1,TIMP1,NCAM1,COL6A3
Pubmed	19834535	Sequential use of transcriptional profiling, expression quantitative trait mapping, and gene association implicates MMP20 in human kidney aging.	Pubmed	1.370E-7	1.734E-3	3.198E-5	3.206E-4	4	98	DCN,SPP1,COL6A3,MMP7
Pubmed	25009318	Genetic association of osteopontin (OPN) and its receptor CD44 genes with susceptibility to Chinese gastric cancer patients.	Pubmed	2.248E-7	2.846E-3	3.198E-5	3.206E-4	2	2	CD44,SPP1
Pubmed	23089492	Preferential up-regulation of osteopontin in primary central nervous system lymphoma does not correlate with putative receptor CD44v6 or CD44H expression.	Pubmed	2.248E-7	2.846E-3	3.198E-5	3.206E-4	2	2	CD44,SPP1
Pubmed	15516973	Autocrine activation of an osteopontin-CD44-Rac pathway enhances invasion and transformation by H-RasV12.	Pubmed	2.248E-7	2.846E-3	3.198E-5	3.206E-4	2	2	CD44,SPP1
Pubmed	11861214	An integrated view of the roles and mechanisms of heat shock protein gp96-peptide complex in eliciting immune response.	Pubmed	2.248E-7	2.846E-3	3.198E-5	3.206E-4	2	2	LRP1,HSP90B1
Pubmed	10825241	Intracellular osteopontin is an integral component of the CD44-ERM complex involved in cell migration.	Pubmed	2.248E-7	2.846E-3	3.198E-5	3.206E-4	2	2	CD44,SPP1
Pubmed	30695426	[Expressions of MMP-7 and TIMP-1 in Chronic Stomach Disease Patients with Different Syndromes of Chinese Medicine].	Pubmed	2.248E-7	2.846E-3	3.198E-5	3.206E-4	2	2	TIMP1,MMP7
Pubmed	20549562	Osteopontin expression is an independent adverse prognostic factor in resectable gastrointestinal stromal tumor and its interaction with CD44 promotes tumor proliferation.	Pubmed	2.248E-7	2.846E-3	3.198E-5	3.206E-4	2	2	CD44,SPP1
Pubmed	12506143	Crystal retention capacity of cells in the human nephron: involvement of CD44 and its ligands hyaluronic acid and osteopontin in the transition of a crystal binding- into a nonadherent epithelium.	Pubmed	2.248E-7	2.846E-3	3.198E-5	3.206E-4	2	2	CD44,SPP1
Pubmed	16936287	The low density lipoprotein receptor-related protein functions as an endocytic receptor for decorin.	Pubmed	2.248E-7	2.846E-3	3.198E-5	3.206E-4	2	2	DCN,LRP1
Pubmed	36469154	Immunosuppressive role of SPP1-CD44 in the tumor microenvironment of intrahepatic cholangiocarcinoma assessed by single-cell RNA sequencing.	Pubmed	2.248E-7	2.846E-3	3.198E-5	3.206E-4	2	2	CD44,SPP1
Pubmed	16177123	CD44 and annexin A2 mediate the C5a chemotactic cofactor function of the vitamin D binding protein.	Pubmed	2.248E-7	2.846E-3	3.198E-5	3.206E-4	2	2	CD44,ANXA2
Pubmed	8176756	Expression of the neural cell adhesion molecule and polysialic acid during early mouse embryogenesis.	Pubmed	2.248E-7	2.846E-3	3.198E-5	3.206E-4	2	2	GAPDH,NCAM1
Pubmed	20407807	Proteomic profiling of human bone marrow mesenchymal stem cells under shear stress.	Pubmed	2.248E-7	2.846E-3	3.198E-5	3.206E-4	2	2	GAPDH,ANXA2
Pubmed	17332338	Osteopontin promotes integrin activation through outside-in and inside-out mechanisms: OPN-CD44V interaction enhances survival in gastrointestinal cancer cells.	Pubmed	2.248E-7	2.846E-3	3.198E-5	3.206E-4	2	2	CD44,SPP1
Pubmed	34070790	Structural Constraint of Osteopontin Facilitates Efficient Binding to CD44.	Pubmed	2.248E-7	2.846E-3	3.198E-5	3.206E-4	2	2	CD44,SPP1
Pubmed	33005257	Coexpression of Matrix Metalloproteinase-7 and Tissue Inhibitor of Metalloproteinase-1 as a Prognostic Biomarker in Gastric Cancer.	Pubmed	2.248E-7	2.846E-3	3.198E-5	3.206E-4	2	2	TIMP1,MMP7
Pubmed	36646166	Osteopontin mediation of disturbed flow-induced endothelial mesenchymal transition through CD44 is a novel mechanism of neointimal hyperplasia in arteriovenous fistulae for hemodialysis access.	Pubmed	2.248E-7	2.846E-3	3.198E-5	3.206E-4	2	2	CD44,SPP1
Pubmed	19010227	Role of osteopontin and CD44s expression for patients with hepatocellular carcinoma undergoing liver transplantation or resection.	Pubmed	2.248E-7	2.846E-3	3.198E-5	3.206E-4	2	2	CD44,SPP1
Pubmed	25075518	Low-density lipoprotein receptor-related protein-1 mediates endocytic clearance of tissue inhibitor of metalloproteinases-1 and promotes its cytokine-like activities.	Pubmed	2.248E-7	2.846E-3	3.198E-5	3.206E-4	2	2	LRP1,TIMP1
Pubmed	18155656	Hypoxic osteocytes recruit human MSCs through an OPN/CD44-mediated pathway.	Pubmed	2.248E-7	2.846E-3	3.198E-5	3.206E-4	2	2	CD44,SPP1
Pubmed	33647584	Lipid-injured hepatocytes release sOPN to improve macrophage migration via CD44 engagement and pFak-NF?B signaling.	Pubmed	2.248E-7	2.846E-3	3.198E-5	3.206E-4	2	2	CD44,SPP1
Pubmed	22218639	The effect of hyaluronic acid on osteopontin and CD44 mRNA of fibroblast-like synoviocytes in patients with osteoarthritis of the knee.	Pubmed	2.248E-7	2.846E-3	3.198E-5	3.206E-4	2	2	CD44,SPP1
Pubmed	18997126	Osteopontin combined with CD44, a novel prognostic biomarker for patients with hepatocellular carcinoma undergoing curative resection.	Pubmed	2.248E-7	2.846E-3	3.198E-5	3.206E-4	2	2	CD44,SPP1
Pubmed	25326085	Ontogenic development of nerve fibers in human fetal livers: an immunohistochemical study using neural cell adhesion molecule (NCAM) and neuron-specific enolase (NSE).	Pubmed	2.248E-7	2.846E-3	3.198E-5	3.206E-4	2	2	ENO2,NCAM1
Pubmed	22363530	Proteomic analyses reveal high expression of decorin and endoplasmin (HSP90B1) are associated with breast cancer metastasis and decreased survival.	Pubmed	2.248E-7	2.846E-3	3.198E-5	3.206E-4	2	2	DCN,HSP90B1
Pubmed	17958748	Plasma plasminogen activator inhibitor-1 level is not regulated by the hepatic low-density lipoprotein receptor-related protein.	Pubmed	2.248E-7	2.846E-3	3.198E-5	3.206E-4	2	2	LRP1,SERPINE1
Pubmed	24531809	Osteopontin stimulates apoptosis in adult cardiac myocytes via the involvement of CD44 receptors, mitochondrial death pathway, and endoplasmic reticulum stress.	Pubmed	2.248E-7	2.846E-3	3.198E-5	3.206E-4	2	2	CD44,SPP1
Pubmed	23251004	Reciprocal interactions between tumor-associated macrophages and CD44-positive cancer cells via osteopontin/CD44 promote tumorigenicity in colorectal cancer.	Pubmed	2.248E-7	2.846E-3	3.198E-5	3.206E-4	2	2	CD44,SPP1
Pubmed	12162503	Colocalization of intracellular osteopontin with CD44 is associated with migration, cell fusion, and resorption in osteoclasts.	Pubmed	2.248E-7	2.846E-3	3.198E-5	3.206E-4	2	2	CD44,SPP1
Pubmed	20146103	Clinical implication and mitotic effect of CD44 cleavage in relation to osteopontin/CD44 interaction and dysregulated cell cycle protein in gastrointestinal stromal tumor.	Pubmed	2.248E-7	2.846E-3	3.198E-5	3.206E-4	2	2	CD44,SPP1
Pubmed	23407481	Serum osteopontin and tissue inhibitor of metalloproteinase 1 as diagnostic and prognostic biomarkers for pancreatic adenocarcinoma.	Pubmed	2.248E-7	2.846E-3	3.198E-5	3.206E-4	2	2	TIMP1,SPP1
Pubmed	26330178	Associations of MMP-7 and OPN gene polymorphisms with risk of coal workers' pneumoconiosis in a Chinese population: a case-control study.	Pubmed	2.248E-7	2.846E-3	3.198E-5	3.206E-4	2	2	SPP1,MMP7
Pubmed	16402410	The osteopontin - CD44 pathway is superfluous for the development of autoimmune myocarditis.	Pubmed	2.248E-7	2.846E-3	3.198E-5	3.206E-4	2	2	CD44,SPP1
Pubmed	12730217	Rho-dependent Rho kinase activation increases CD44 surface expression and bone resorption in osteoclasts.	Pubmed	2.248E-7	2.846E-3	3.198E-5	3.206E-4	2	2	CD44,SPP1
Pubmed	28710453	Intrinsic dynamics study identifies two amino acids of TIMP-1 critical for its LRP-1-mediated endocytosis in neurons.	Pubmed	2.248E-7	2.846E-3	3.198E-5	3.206E-4	2	2	LRP1,TIMP1
Pubmed	18952835	Elevated expression of osteopontin may be related to adipose tissue macrophage accumulation and liver steatosis in morbid obesity.	Pubmed	2.248E-7	2.846E-3	3.198E-5	3.206E-4	2	2	CD44,SPP1
Pubmed	17652357	Gender-dependent physiological implications of combined PAI-1 and TIMP-1 gene deficiency characterized in a mouse model.	Pubmed	2.248E-7	2.846E-3	3.198E-5	3.206E-4	2	2	TIMP1,SERPINE1
Pubmed	22711991	LRP-1--CD44, a new cell surface complex regulating tumor cell adhesion.	Pubmed	2.248E-7	2.846E-3	3.198E-5	3.206E-4	2	2	CD44,LRP1
Pubmed	15919379	Polarization and directed migration of murine neutrophils is dependent on cell surface expression of CD44.	Pubmed	2.248E-7	2.846E-3	3.198E-5	3.206E-4	2	2	CD44,SPP1
Pubmed	18651220	Role of osteopontin in calcification in autoimmune pancreatitis.	Pubmed	2.248E-7	2.846E-3	3.198E-5	3.206E-4	2	2	CD44,SPP1
Pubmed	22456539	Gottron's papules exhibit dermal accumulation of CD44 variant 7 (CD44v7) and its binding partner osteopontin: a unique molecular signature.	Pubmed	2.248E-7	2.846E-3	3.198E-5	3.206E-4	2	2	CD44,SPP1
Pubmed	17482182	Immunohistochemical study of osteopontin and L-selectin in a rat endometriosis model and in human endometriosis.	Pubmed	2.248E-7	2.846E-3	3.198E-5	3.206E-4	2	2	CD44,SPP1
Pubmed	34418441	Pancreatic Tumor Microenvironment Factor Promotes Cancer Stemness via SPP1-CD44 Axis.	Pubmed	2.248E-7	2.846E-3	3.198E-5	3.206E-4	2	2	CD44,SPP1
Pubmed	32915403	Identification of two core genes in glioblastomas with different isocitrate dehydrogenase mutation status.	Pubmed	2.248E-7	2.846E-3	3.198E-5	3.206E-4	2	2	TIMP1,SERPINE1
Pubmed	22807608	Osteopontin increases hepatocellular carcinoma cell growth in a CD44 dependant manner.	Pubmed	2.248E-7	2.846E-3	3.198E-5	3.206E-4	2	2	CD44,SPP1
Pubmed	18385523	Tissue inhibitor of metalloproteinase-1 moderates airway re-epithelialization by regulating matrilysin activity.	Pubmed	2.248E-7	2.846E-3	3.198E-5	3.206E-4	2	2	TIMP1,MMP7
Pubmed	29504367	The role of osteopontin and its receptor in meningioma development and progression.	Pubmed	2.248E-7	2.846E-3	3.198E-5	3.206E-4	2	2	CD44,SPP1
Pubmed	18941243	Human plasmacytoid dendritic cells interact with gp96 via CD91 and regulate inflammatory responses.	Pubmed	2.248E-7	2.846E-3	3.198E-5	3.206E-4	2	2	LRP1,HSP90B1
Pubmed	21645921	Involvement of osteopontin and its signaling molecule CD44 in clinicopathological features of adult T cell leukemia.	Pubmed	2.248E-7	2.846E-3	3.198E-5	3.206E-4	2	2	CD44,SPP1
Pubmed	17987038	OPN/CD44v6 overexpression in laryngeal dysplasia and correlation with clinical outcome.	Pubmed	2.248E-7	2.846E-3	3.198E-5	3.206E-4	2	2	CD44,SPP1
Pubmed	23776165	The role of Serpine-1 and Tissue inhibitor of metalloproteinase type-1 in early host responses to Staphylococcus aureus intracutaneous infection of mice.	Pubmed	2.248E-7	2.846E-3	3.198E-5	3.206E-4	2	2	TIMP1,SERPINE1
Pubmed	23619422	Osteopontin-mediated myocardial fibrosis in heart failure: a role for lysyl oxidase?	Pubmed	2.248E-7	2.846E-3	3.198E-5	3.206E-4	2	2	SPP1,LOX
Pubmed	15001579	The low density lipoprotein receptor-related protein is a motogenic receptor for plasminogen activator inhibitor-1.	Pubmed	2.248E-7	2.846E-3	3.198E-5	3.206E-4	2	2	LRP1,SERPINE1
Pubmed	17343740	Mechanisms of osteopontin and CD44 as metastatic principles in prostate cancer cells.	Pubmed	2.248E-7	2.846E-3	3.198E-5	3.206E-4	2	2	CD44,SPP1
Pubmed	33051414	Effect of ligand<b>-</b>receptor interaction of osteopontin<b>-</b>CD44 on the expression of hyaluronic acid in human knee osteoarthritic chondrocytes in vitro.	Pubmed	2.248E-7	2.846E-3	3.198E-5	3.206E-4	2	2	CD44,SPP1
Pubmed	24607407	Osteopontin-CD44 signaling in the glioma perivascular niche enhances cancer stem cell phenotypes and promotes aggressive tumor growth.	Pubmed	2.248E-7	2.846E-3	3.198E-5	3.206E-4	2	2	CD44,SPP1
Pubmed	12949055	Osteopontin-dependent CD44v6 expression and cell adhesion in HepG2 cells.	Pubmed	2.248E-7	2.846E-3	3.198E-5	3.206E-4	2	2	CD44,SPP1
Pubmed	18678363	In vivo osteopontin-induced macrophage accumulation is dependent on CD44 expression.	Pubmed	2.248E-7	2.846E-3	3.198E-5	3.206E-4	2	2	CD44,SPP1
Pubmed	24440681	The LRP1-independent mechanism of PAI-1-induced migration in CpG-ODN activated macrophages.	Pubmed	2.248E-7	2.846E-3	3.198E-5	3.206E-4	2	2	LRP1,SERPINE1
Pubmed	25060796	Osteopontin-CD44v6 interaction mediates calcium deposition via phospho-Akt in valve interstitial cells from patients with noncalcified aortic valve sclerosis.	Pubmed	2.248E-7	2.846E-3	3.198E-5	3.206E-4	2	2	CD44,SPP1
Pubmed	18787423	Immuno-localization of CD44 and osteopontin in developing human kidney.	Pubmed	2.248E-7	2.846E-3	3.198E-5	3.206E-4	2	2	CD44,SPP1
Pubmed	22268729	Proteomic identification of common SCF ubiquitin ligase FBXO6-interacting glycoproteins in three kinds of cells.	Pubmed	3.064E-7	3.879E-3	4.310E-5	4.320E-4	6	613	LRP1,TIMP1,GAPDH,SERPINH1,P4HB,HSP90B1
Pubmed	19136429	Hepatic lipase maturation: a partial proteome of interacting factors.	Pubmed	4.319E-7	5.468E-3	5.988E-5	6.002E-4	3	31	GAPDH,SERPINH1,HSP90B1
Pubmed	28634551	Mechanisms and Consequences of Dopamine Depletion-Induced Attenuation of the Spinophilin/Neurofilament Medium Interaction.	Pubmed	4.399E-7	5.569E-3	5.988E-5	6.002E-4	4	131	GAPDH,NCAM1,ANXA2,HSP90B1
Pubmed	35356984	ROR2 Downregulation Activates the MSX2/NSUN2/p21 Regulatory Axis and Promotes Dental Pulp Stem Cell Senescence.	Pubmed	4.399E-7	5.569E-3	5.988E-5	6.002E-4	4	131	CD44,DCN,ANXA2,HSP90B1
Pubmed	23874603	HIV-1 Vpr modulates macrophage metabolic pathways: a SILAC-based quantitative analysis.	Pubmed	4.963E-7	6.282E-3	6.414E-5	6.429E-4	4	135	CD44,TIMP1,GAPDH,P4HB
Pubmed	35013218	EZH2 depletion potentiates MYC degradation inhibiting neuroblastoma and small cell carcinoma tumor formation.	Pubmed	5.232E-7	6.623E-3	6.414E-5	6.429E-4	8	1700	CD44,GAPDH,SERPINH1,P4HB,NCAM1,ANXA2,HSP90B1,SERPINE1
Pubmed	28378742	Fancd2 in vivo interaction network reveals a non-canonical role in mitochondrial function.	Pubmed	6.002E-7	7.598E-3	6.414E-5	6.429E-4	8	1731	LRP1,GAPDH,TGFBI,SERPINH1,P4HB,NCAM1,ANXA2,HSP90B1
Pubmed	23376485	Proteomic analysis of podocyte exosome-enriched fraction from normal human urine.	Pubmed	6.354E-7	8.043E-3	6.414E-5	6.429E-4	8	1744	TIMP1,GAPDH,SERPINH1,SPP1,NCAM1,COL6A3,ANXA2,MMP7
Pubmed	19439404	Specificity of binding of the low density lipoprotein receptor-related protein to different conformational states of the clade E serpins plasminogen activator inhibitor-1 and proteinase nexin-1.	Pubmed	6.741E-7	8.533E-3	6.414E-5	6.429E-4	2	3	LRP1,SERPINE1
Pubmed	35413401	The Annexin A2-Notch regulatory loop in hepatocytes promotes liver fibrosis in NAFLD by increasing osteopontin expression.	Pubmed	6.741E-7	8.533E-3	6.414E-5	6.429E-4	2	3	SPP1,ANXA2
Pubmed	26482249	Osteopontin promotes aromatase expression and estradiol production in human adipocytes.	Pubmed	6.741E-7	8.533E-3	6.414E-5	6.429E-4	2	3	SPP1,MMP7
Pubmed	10657301	Eta-1 (osteopontin): an early component of type-1 (cell-mediated) immunity.	Pubmed	6.741E-7	8.533E-3	6.414E-5	6.429E-4	2	3	CD44,SPP1
Pubmed	12377945	Phosphorylation-dependent interaction of osteopontin with its receptors regulates macrophage migration and activation.	Pubmed	6.741E-7	8.533E-3	6.414E-5	6.429E-4	2	3	CD44,SPP1
Pubmed	32102904	Osteopontin and iCD8? Cells Promote Intestinal Intraepithelial Lymphocyte Homeostasis.	Pubmed	6.741E-7	8.533E-3	6.414E-5	6.429E-4	2	3	CD44,SPP1
Pubmed	30395540	An osteopontin/CD44 immune checkpoint controls CD8+ T cell activation and tumor immune evasion.	Pubmed	6.741E-7	8.533E-3	6.414E-5	6.429E-4	2	3	CD44,SPP1
Pubmed	25337248	Prognostic and predictive values of SPP1, PAI and caveolin-1 in patients with oral squamous cell carcinoma.	Pubmed	6.741E-7	8.533E-3	6.414E-5	6.429E-4	2	3	SPP1,SERPINE1
Pubmed	11279011	The low density lipoprotein receptor-related protein modulates levels of matrix metalloproteinase 9 (MMP-9) by mediating its cellular catabolism.	Pubmed	6.741E-7	8.533E-3	6.414E-5	6.429E-4	2	3	LRP1,TIMP1
Pubmed	12943672	Osteopontin inhibits expression of cytochrome c oxidase in RAW 264.7 murine macrophages.	Pubmed	6.741E-7	8.533E-3	6.414E-5	6.429E-4	2	3	CD44,SPP1
Pubmed	21048103	Re-examination of CD91 function in GRP94 (glycoprotein 96) surface binding, uptake, and peptide cross-presentation.	Pubmed	6.741E-7	8.533E-3	6.414E-5	6.429E-4	2	3	LRP1,HSP90B1
Pubmed	21374592	Osteopontin stimulates autophagy via integrin/CD44 and p38 MAPK signaling pathways in vascular smooth muscle cells.	Pubmed	6.741E-7	8.533E-3	6.414E-5	6.429E-4	2	3	CD44,SPP1
Pubmed	14584055	Osteopontin modulates CD44-dependent chemotaxis of peritoneal macrophages through G-protein-coupled receptors: evidence of a role for an intracellular form of osteopontin.	Pubmed	6.741E-7	8.533E-3	6.414E-5	6.429E-4	2	3	CD44,SPP1
Pubmed	22051851	Temporal investigation of matrix metalloproteinases and their inhibitors in human cervicovaginal fluid in late pregnancy and labor.	Pubmed	6.741E-7	8.533E-3	6.414E-5	6.429E-4	2	3	TIMP1,MMP7
Pubmed	23373240	[Correlation study between OPN, CD44v6, MMP-9 and distant metastasis in laryngeal squamous cell carcinoma].	Pubmed	6.741E-7	8.533E-3	6.414E-5	6.429E-4	2	3	CD44,SPP1
Pubmed	24650661	MiR-29b inhibits collagen maturation in hepatic stellate cells through down-regulating the expression of HSP47 and lysyl oxidase.	Pubmed	6.741E-7	8.533E-3	6.414E-5	6.429E-4	2	3	SERPINH1,LOX
Pubmed	32702237	High-Affinity Binding of LDL Receptor-Related Protein 1 to Matrix Metalloprotease 1 Requires Protease:Inhibitor Complex Formation.	Pubmed	6.741E-7	8.533E-3	6.414E-5	6.429E-4	2	3	LRP1,TIMP1
Pubmed	18502033	TIMP1 induces CD44 expression and the activation and nuclear translocation of SHP1 during the late centrocyte/post-germinal center B cell differentiation.	Pubmed	6.741E-7	8.533E-3	6.414E-5	6.429E-4	2	3	CD44,TIMP1
Pubmed	30177680	The osteopontin-CD44 axis in hepatic cancer stem cells regulates IFN signaling and HCV replication.	Pubmed	6.741E-7	8.533E-3	6.414E-5	6.429E-4	2	3	CD44,SPP1
Pubmed	8820880	Cochlear inner hair cells exist transiently in the fetal Bronx Waltzer (bv/bv) mouse.	Pubmed	6.741E-7	8.533E-3	6.414E-5	6.429E-4	2	3	ENO2,NCAM1
Pubmed	16474379	Association of E-cadherin, matrix metalloproteinases, and tissue inhibitors of metalloproteinases with the progression and metastasis of hepatocellular carcinoma.	Pubmed	6.741E-7	8.533E-3	6.414E-5	6.429E-4	2	3	TIMP1,MMP7
Pubmed	22516898	Local and systemic expressions of MMP-9, TIMP-1 and PAI-1 in patients undergoing surgery for clinically suspected appendicitis.	Pubmed	6.741E-7	8.533E-3	6.414E-5	6.429E-4	2	3	TIMP1,SERPINE1
Pubmed	27487131	Integrin ?3 and CD44 levels determine the effects of the OPN-a splicing variant on lung cancer cell growth.	Pubmed	6.741E-7	8.533E-3	6.414E-5	6.429E-4	2	3	CD44,SPP1
Pubmed	22203668	The internal region leucine-rich repeat 6 of decorin interacts with low density lipoprotein receptor-related protein-1, modulates transforming growth factor (TGF)-?-dependent signaling, and inhibits TGF-?-dependent fibrotic response in skeletal muscles.	Pubmed	6.741E-7	8.533E-3	6.414E-5	6.429E-4	2	3	DCN,LRP1
Pubmed	11891192	Extensive induction of important mediators of fibrosis and dystrophic calcification in desmin-deficient cardiomyopathy.	Pubmed	6.741E-7	8.533E-3	6.414E-5	6.429E-4	2	3	DCN,SPP1
Pubmed	1999197	Characterization of the cell-cycle-regulated protein calcyclin from Ehrlich ascites tumor cells. Identification of two binding proteins obtained by Ca2(+)-dependent affinity chromatography.	Pubmed	6.741E-7	8.533E-3	6.414E-5	6.429E-4	2	3	GAPDH,ANXA2
Pubmed	30187906	Matrix metalloproteinases-2, -7 and tissue metalloproteinase inhibitor-1 expression in human endometrium.	Pubmed	6.741E-7	8.533E-3	6.414E-5	6.429E-4	2	3	TIMP1,MMP7
Pubmed	17485468	A novel modulatory mechanism of transforming growth factor-beta signaling through decorin and LRP-1.	Pubmed	6.741E-7	8.533E-3	6.414E-5	6.429E-4	2	3	DCN,LRP1
Pubmed	16533775	An evaluation of tumor oxygenation and gene expression in patients with early stage non-small cell lung cancers.	Pubmed	6.741E-7	8.533E-3	6.414E-5	6.429E-4	2	3	CD44,SPP1
Pubmed	25694133	PAI-1 modulates cell migration in a LRP1-dependent manner via ?-catenin and ERK1/2.	Pubmed	6.741E-7	8.533E-3	6.414E-5	6.429E-4	2	3	LRP1,SERPINE1
Pubmed	29770948	Post-surgical resection prognostic value of combined OPN, MMP7, and PSG9 plasma biomarkers in hepatocellular carcinoma.	Pubmed	6.741E-7	8.533E-3	6.414E-5	6.429E-4	2	3	SPP1,MMP7
Pubmed	23755898	The significance of heat-shock protein gp96 and its receptors' CD91 and Toll-like receptor 4 expression at the maternal foetal interface.	Pubmed	6.741E-7	8.533E-3	6.414E-5	6.429E-4	2	3	LRP1,HSP90B1
Pubmed	33064893	IL35 predicts prognosis in gastric cancer and is associated with angiogenesis by altering TIMP1, PAI1 and IGFBP1.	Pubmed	6.741E-7	8.533E-3	6.414E-5	6.429E-4	2	3	TIMP1,SERPINE1
Pubmed	37545924	Association of pro-fibrinolytic receptor AnnexinA2 with tissue plasminogen activator/Inhibitor-1 in pre-eclampsia.	Pubmed	6.741E-7	8.533E-3	6.414E-5	6.429E-4	2	3	ANXA2,SERPINE1
Pubmed	17209789	Gingival crevicular fluid matrix metalloproteinase (MMP)-7, extracellular MMP inducer, and tissue inhibitor of MMP-1 levels in periodontal disease.	Pubmed	6.741E-7	8.533E-3	6.414E-5	6.429E-4	2	3	TIMP1,MMP7
Pubmed	22645431	Expressions of MMPs and TIMP-1 in gastric ulcers may differentiate H. pylori-infected from NSAID-related ulcers.	Pubmed	6.741E-7	8.533E-3	6.414E-5	6.429E-4	2	3	TIMP1,MMP7
Pubmed	27068509	Extracellular matrix remodelling in response to venous hypertension: proteomics of human varicose veins.	Pubmed	6.790E-7	8.595E-3	6.414E-5	6.429E-4	4	146	DCN,TGFBI,COL6A3,ANXA2
Pubmed	26370502	Prosaposin facilitates sortilin-independent lysosomal trafficking of progranulin.	Pubmed	7.365E-7	9.323E-3	6.906E-5	6.922E-4	4	149	LRP1,P4HB,COL6A3,ANXA2
Pubmed	34225486	Galectin-8 Senses Phagosomal Damage and Recruits Selective Autophagy Adapter TAX1BP1 To Control	Pubmed	7.453E-7	9.435E-3	6.937E-5	6.954E-4	3	37	P4HB,ANXA2,HSP90B1
Pubmed	16289162	The identification of myocilin-associated proteins in the human trabecular meshwork.	Pubmed	1.100E-6	1.392E-2	1.016E-4	1.018E-3	3	42	TIMP1,GAPDH,ANXA2
Pubmed	32961536	The Behavior of MMP-2, MMP-7, MMP-9, and Their Inhibitors TIMP-1 and TIMP-2 in Adenoma-Colorectal Cancer Sequence.	Pubmed	1.348E-6	1.706E-2	1.066E-4	1.069E-3	2	4	TIMP1,MMP7
Pubmed	7693055	In situ hybridization studies suggest a role for the basic region-leucine zipper protein hXBP-1 in exocrine gland and skeletal development during mouse embryogenesis.	Pubmed	1.348E-6	1.706E-2	1.066E-4	1.069E-3	2	4	TIMP1,SPP1
Pubmed	9148753	Degradation of decorin by matrix metalloproteinases: identification of the cleavage sites, kinetic analyses and transforming growth factor-beta1 release.	Pubmed	1.348E-6	1.706E-2	1.066E-4	1.069E-3	2	4	DCN,MMP7
Pubmed	26408312	Evaluation of the correlation of KAI1/CD82, CD44, MMP7 and ?-catenin in the prediction of prognosis and metastasis in colorectal carcinoma.	Pubmed	1.348E-6	1.706E-2	1.066E-4	1.069E-3	2	4	CD44,MMP7
Pubmed	21165404	Matrix metalloproteinases 2, 7, and 9 and tissue inhibitor of metalloproteinases-1 in tumors and serum of patients with ovarian neoplasms.	Pubmed	1.348E-6	1.706E-2	1.066E-4	1.069E-3	2	4	TIMP1,MMP7
Pubmed	19017937	Increased osteopontin expression in dendritic cells amplifies IL-17 production by CD4+ T cells in experimental autoimmune encephalomyelitis and in multiple sclerosis.	Pubmed	1.348E-6	1.706E-2	1.066E-4	1.069E-3	2	4	CD44,SPP1
Pubmed	11825873	CD44 anchors the assembly of matrilysin/MMP-7 with heparin-binding epidermal growth factor precursor and ErbB4 and regulates female reproductive organ remodeling.	Pubmed	1.348E-6	1.706E-2	1.066E-4	1.069E-3	2	4	CD44,MMP7
Pubmed	11825898	Three SIBLINGs (small integrin-binding ligand, N-linked glycoproteins) enhance factor H&#39;s cofactor activity enabling MCP-like cellular evasion of complement-mediated attack.	Pubmed	1.348E-6	1.706E-2	1.066E-4	1.069E-3	2	4	CD44,SPP1
Pubmed	28510611	MMP-10, MMP-7, TIMP-1 and TIMP-2 mRNA expression in esophageal cancer.	Pubmed	1.348E-6	1.706E-2	1.066E-4	1.069E-3	2	4	TIMP1,MMP7
Pubmed	18214300	Matrix metalloproteinases 7 and 9 and their types 1 and 4 tissue inhibitors in tumors and plasma of patients with colorectal cancer.	Pubmed	1.348E-6	1.706E-2	1.066E-4	1.069E-3	2	4	TIMP1,MMP7
Pubmed	16248458	[The protein expression difference of transforming growth factor beta1, matrix metalloproteinases 1,7,9 and tissue inhibitors of matrix metalloproteinases-1 between chronic rhinosinusitis, nasal polyps and normal mucosa tissues].	Pubmed	1.348E-6	1.706E-2	1.066E-4	1.069E-3	2	4	TIMP1,MMP7
Pubmed	20853162	Neutrophil gelatinase-associated lipocalin (NGAL) and matrix metalloproteinases as novel stress markers in children and young adults on chronic dialysis.	Pubmed	1.348E-6	1.706E-2	1.066E-4	1.069E-3	2	4	TIMP1,MMP7
Pubmed	25693689	Thymic alterations induced by partial hepatectomy: Upregulation of glycoprotein 96, CD91 and TLR2 and generation of regulatory T cells.	Pubmed	1.348E-6	1.706E-2	1.066E-4	1.069E-3	2	4	LRP1,HSP90B1
Pubmed	8626514	Plasminogen activator inhibitor-1 and vitronectin promote the cellular clearance of thrombin by low density lipoprotein receptor-related proteins 1 and 2.	Pubmed	1.348E-6	1.706E-2	1.066E-4	1.069E-3	2	4	LRP1,SERPINE1
Pubmed	37859283	Transcriptomic discovery of a theranostic signature (SERPINE1/MMP3/COL1A1/SPP1) for head and neck squamous cell carcinomas and identification of antrocinol as a candidate drug.	Pubmed	1.348E-6	1.706E-2	1.066E-4	1.069E-3	2	4	SPP1,SERPINE1
Pubmed	15040016	Expression of heparanase gene, CD44v6, MMP-7 and nm23 protein and their relationship with the invasion and metastasis of gastric carcinomas.	Pubmed	1.348E-6	1.706E-2	1.066E-4	1.069E-3	2	4	CD44,MMP7
Pubmed	9733098	Expression and function of the urokinase type plasminogen activator during mouse hemochorial placental development.	Pubmed	1.348E-6	1.706E-2	1.066E-4	1.069E-3	2	4	LRP1,SERPINE1
Pubmed	30002123	The endoplasmic reticulum-resident collagen chaperone Hsp47 interacts with and promotes the secretion of decorin, fibromodulin, and lumican.	Pubmed	1.348E-6	1.706E-2	1.066E-4	1.069E-3	2	4	DCN,SERPINH1
Pubmed	27561093	Association of Matrix Metalloproteinases -7, -8 and -9 and TIMP -1 with Disease Severity in Acute Pancreatitis. A Cohort Study.	Pubmed	1.348E-6	1.706E-2	1.066E-4	1.069E-3	2	4	TIMP1,MMP7
Pubmed	11375993	Osteopontin, a novel substrate for matrix metalloproteinase-3 (stromelysin-1) and matrix metalloproteinase-7 (matrilysin).	Pubmed	1.348E-6	1.706E-2	1.066E-4	1.069E-3	2	4	SPP1,MMP7
Pubmed	19596921	Expression of MMP-7, MMP-9, TIMP-1 and TIMP-2 mRNA in lung tissue of patients with non-small cell lung cancer (NSCLC) and benign pulmonary disease.	Pubmed	1.348E-6	1.706E-2	1.066E-4	1.069E-3	2	4	TIMP1,MMP7
Pubmed	37219531	Milk osteopontin promotes intestinal development by up-regulating the expression of integrin ?v?3 and CD44.	Pubmed	1.348E-6	1.706E-2	1.066E-4	1.069E-3	2	4	CD44,SPP1
Pubmed	16434404	Beta ig-h3 interacts directly with biglycan and decorin, promotes collagen VI aggregation, and participates in ternary complexing with these macromolecules.	Pubmed	1.348E-6	1.706E-2	1.066E-4	1.069E-3	2	4	DCN,TGFBI
Pubmed	27751915	Defining the Na	Pubmed	1.452E-6	1.838E-2	1.142E-4	1.144E-3	3	46	GAPDH,P4HB,HSP90B1
Pubmed	30711629	MET Inhibitors Promote Liver Tumor Evasion of the Immune Response by Stabilizing PDL1.	Pubmed	1.635E-6	2.070E-2	1.278E-4	1.281E-3	4	182	GAPDH,P4HB,ANXA2,HSP90B1
Pubmed	21362503	Protein profile of exosomes from trabecular meshwork cells.	Pubmed	1.761E-6	2.229E-2	1.368E-4	1.371E-3	3	49	GAPDH,TGFBI,ANXA2
Pubmed	33762435	Faciogenital Dysplasia 5 supports cancer stem cell traits in basal-like breast cancer by enhancing EGFR stability.	Pubmed	1.981E-6	2.508E-2	1.529E-4	1.533E-3	4	191	GAPDH,ENO2,P4HB,ANXA2
Pubmed	26499835	Relevance Rank Platform (RRP) for Functional Filtering of High Content Protein-Protein Interaction Data.	Pubmed	2.110E-6	2.671E-2	1.619E-4	1.623E-3	3	52	GAPDH,P4HB,HSP90B1
Pubmed	20707923	Matrix metalloproteinase-3 promoter polymorphisms but not dupA-H. pylori correlate to duodenal ulcers in H. pylori-infected females.	Pubmed	2.246E-6	2.843E-2	1.653E-4	1.657E-3	2	5	TIMP1,MMP7
Pubmed	19176991	The plasminogen activator system and cancer.	Pubmed	2.246E-6	2.843E-2	1.653E-4	1.657E-3	2	5	ANXA2,SERPINE1
Pubmed	11979972	[Recent advances in research on bone matrix proteins].	Pubmed	2.246E-6	2.843E-2	1.653E-4	1.657E-3	2	5	DCN,SPP1
Pubmed	30209191	Cutting Edge: The Heat Shock Protein gp96 Activates Inflammasome-Signaling Platforms in APCs.	Pubmed	2.246E-6	2.843E-2	1.653E-4	1.657E-3	2	5	LRP1,HSP90B1
Pubmed	20584750	Nitric oxide-mediated invasion in Barrett's high-grade dysplasia and adenocarcinoma.	Pubmed	2.246E-6	2.843E-2	1.653E-4	1.657E-3	2	5	TIMP1,MMP7
Pubmed	16797773	Intrahepatic gene expression in human alcoholic hepatitis.	Pubmed	2.246E-6	2.843E-2	1.653E-4	1.657E-3	2	5	SPP1,ANXA2
Pubmed	27264390	Selective Expression of Osteopontin in ALS-resistant Motor Neurons is a Critical Determinant of Late Phase Neurodegeneration Mediated by Matrix Metalloproteinase-9.	Pubmed	2.246E-6	2.843E-2	1.653E-4	1.657E-3	2	5	CD44,SPP1
Pubmed	24244333	Profiling of Parkin-binding partners using tandem affinity purification.	Pubmed	2.524E-6	3.195E-2	1.847E-4	1.851E-3	4	203	GAPDH,P4HB,ANXA2,HSP90B1
Pubmed	22863883	A high-throughput approach for measuring temporal changes in the interactome.	Pubmed	2.965E-6	3.754E-2	2.157E-4	2.162E-3	7	1455	CD44,GAPDH,SERPINH1,ENO2,P4HB,ANXA2,HSP90B1
Pubmed	35831895	A functional reference map of the RNF8 interactome in cancer.	Pubmed	3.349E-6	4.239E-2	2.292E-4	2.297E-3	4	218	GAPDH,P4HB,ANXA2,HSP90B1
Pubmed	16601674	Endocytic receptor LRP together with tPA and PAI-1 coordinates Mac-1-dependent macrophage migration.	Pubmed	3.367E-6	4.263E-2	2.292E-4	2.297E-3	2	6	LRP1,SERPINE1
Pubmed	15131125	Mutants of plasminogen activator inhibitor-1 designed to inhibit neutrophil elastase and cathepsin G are more effective in vivo than their endogenous inhibitors.	Pubmed	3.367E-6	4.263E-2	2.292E-4	2.297E-3	2	6	LRP1,SERPINE1
Pubmed	16940985	Clinical impact of MMP and TIMP gene polymorphisms in gastric cancer.	Pubmed	3.367E-6	4.263E-2	2.292E-4	2.297E-3	2	6	TIMP1,MMP7
Pubmed	17182940	Genes predisposing to rapid aneurysm growth.	Pubmed	3.367E-6	4.263E-2	2.292E-4	2.297E-3	2	6	TIMP1,SERPINE1
Pubmed	15618213	Tissue inhibitor of metalloproteinase 1 regulates resistance to infection.	Pubmed	3.367E-6	4.263E-2	2.292E-4	2.297E-3	2	6	TIMP1,MMP7
Pubmed	12528895	Regulation of cellular adhesion molecule expression in murine oocytes, peri-implantation and post-implantation embryos.	Pubmed	3.367E-6	4.263E-2	2.292E-4	2.297E-3	2	6	CD44,NCAM1
Pubmed	26730601	Serum Biomarkers Associated with Clinical Outcomes Fail to Predict Brain Metastases in Patients with Stage IV Non-Small Cell Lung Cancers.	Pubmed	3.367E-6	4.263E-2	2.292E-4	2.297E-3	2	6	TIMP1,ENO2
Pubmed	22200690	Expression of MMP-2, -7, -9, MT1-MMP and TIMP-1 and -2 has no prognostic relevance in patients with advanced epithelial ovarian cancer.	Pubmed	3.367E-6	4.263E-2	2.292E-4	2.297E-3	2	6	TIMP1,MMP7
Pubmed	19020757	Serous and mucinous ovarian tumors express different profiles of MMP-2, -7, -9, MT1-MMP, and TIMP-1 and -2.	Pubmed	3.367E-6	4.263E-2	2.292E-4	2.297E-3	2	6	TIMP1,MMP7
Pubmed	31901081	Gastric squamous-columnar junction contains a large pool of cancer-prone immature osteopontin responsive Lgr5	Pubmed	3.367E-6	4.263E-2	2.292E-4	2.297E-3	2	6	CD44,SPP1
Pubmed	12034345	Expression of matrix metalloproteinases in ovarian endometriomas: immunohistochemical study and enzyme immunoassay.	Pubmed	3.367E-6	4.263E-2	2.292E-4	2.297E-3	2	6	TIMP1,MMP7
Pubmed	2138915	Structure and chromosome assignment of the murine p36 (calpactin I heavy chain) gene.	Pubmed	4.713E-6	5.966E-2	3.060E-4	3.067E-3	2	7	NCAM1,ANXA2
Pubmed	21487066	Plasma markers for identifying patients with metastatic melanoma.	Pubmed	4.713E-6	5.966E-2	3.060E-4	3.067E-3	2	7	TIMP1,SPP1
Pubmed	15226301	Identification and characterization of the acidic pH binding sites for growth regulatory ligands of low density lipoprotein receptor-related protein-1.	Pubmed	4.713E-6	5.966E-2	3.060E-4	3.067E-3	2	7	LRP1,ANXA2
Pubmed	25300296	Overexpression of matrix metalloproteinases in lung tissue of patients with primary spontaneous pneumothorax.	Pubmed	4.713E-6	5.966E-2	3.060E-4	3.067E-3	2	7	TIMP1,MMP7
Pubmed	11162551	Molecular cloning of a novel ubiquitin-like protein, UBIN, that binds to ER targeting signal sequences.	Pubmed	4.713E-6	5.966E-2	3.060E-4	3.067E-3	2	7	SERPINH1,SPP1
Pubmed	8798151	Embryo implantation in mouse: fetomaternal coordination in the pattern of expression of uPA, uPAR, PAI-1 and alpha 2MR/LRP genes.	Pubmed	4.713E-6	5.966E-2	3.060E-4	3.067E-3	2	7	LRP1,SERPINE1
Pubmed	17564313	Expression of matrix metalloproiteinases (MMPs) and tissue inhibitors of metalloproteinases (TIMPs) in hepatocellular carcinoma tissue, compared with the surrounding non-tumor tissue.	Pubmed	4.713E-6	5.966E-2	3.060E-4	3.067E-3	2	7	TIMP1,MMP7
Pubmed	16100012	Gene expression changes during the development of acute lung injury: role of transforming growth factor beta.	Pubmed	4.713E-6	5.966E-2	3.060E-4	3.067E-3	2	7	TIMP1,SPP1
Pubmed	10731089	Occurrence and temporal variation in matrix metalloproteinases and their inhibitors during murine secondary palatal morphogenesis.	Pubmed	4.713E-6	5.966E-2	3.060E-4	3.067E-3	2	7	TIMP1,MMP7
Pubmed	35384245	Physical and functional interactome atlas of human receptor tyrosine kinases.	Pubmed	4.948E-6	6.264E-2	3.196E-4	3.204E-3	7	1572	CD44,TIMP1,SERPINH1,P4HB,NCAM1,ANXA2,HSP90B1
Pubmed	36293380	The Deubiquitinating Enzyme USP48 Interacts with the Retinal Degeneration-Associated Proteins UNC119a and ARL3.	Pubmed	5.220E-6	6.608E-2	3.354E-4	3.362E-3	5	552	GAPDH,ENO2,P4HB,NCAM1,HSP90B1
Pubmed	21565611	Mapping the NPHP-JBTS-MKS protein network reveals ciliopathy disease genes and pathways.	Pubmed	5.745E-6	7.272E-2	3.673E-4	3.681E-3	5	563	GAPDH,SERPINH1,ANXA2,LOX,HSP90B1
Pubmed	20458337	MHC class II-associated proteins in B-cell exosomes and potential functional implications for exosome biogenesis.	Pubmed	5.845E-6	7.399E-2	3.718E-4	3.727E-3	5	565	CD44,GAPDH,ENO2,ANXA2,HSP90B1
Pubmed	31436131	Elucidation of the AGR2 Interactome in Esophageal Adenocarcinoma Cells Identifies a Redox-Sensitive Chaperone Hub for the Quality Control of MUC-5AC.	Pubmed	6.149E-6	7.784E-2	3.879E-4	3.888E-3	3	74	GAPDH,P4HB,ANXA2
Pubmed	16356191	Regulatory polymorphisms in extracellular matrix protease genes and susceptibility to rheumatoid arthritis: a case-control study.	Pubmed	6.282E-6	7.953E-2	3.879E-4	3.888E-3	2	8	MMP7,SERPINE1
Pubmed	19724852	CD44v6, MMP-7 and nuclear Cdx2 are significant biomarkers for prediction of lymph node metastasis in primary gastric cancer.	Pubmed	6.282E-6	7.953E-2	3.879E-4	3.888E-3	2	8	CD44,MMP7
Pubmed	27280679	Low Density Lipoprotein-Receptor Related Protein 1 Is Differentially Expressed by Neuronal and Glial Populations in the Developing and Mature Mouse Central Nervous System.	Pubmed	6.282E-6	7.953E-2	3.879E-4	3.888E-3	2	8	LRP1,NCAM1
Pubmed	10444069	Two compartments for insulin-stimulated exocytosis in 3T3-L1 adipocytes defined by endogenous ACRP30 and GLUT4.	Pubmed	6.282E-6	7.953E-2	3.879E-4	3.888E-3	2	8	COL6A3,HSP90B1
Pubmed	18289715	Direct effects of alcohol on hepatic fibrinolytic balance: implications for alcoholic liver disease.	Pubmed	6.282E-6	7.953E-2	3.879E-4	3.888E-3	2	8	ANXA2,SERPINE1
Pubmed	34321999	Cell-Type-Specific Gene Expression in Developing Mouse Neocortex: Intermediate Progenitors Implicated in Axon Development.	Pubmed	6.649E-6	8.416E-2	4.086E-4	4.095E-3	7	1644	LRP1,TGFBI,SERPINH1,ENO2,NCAM1,COL6A3,HSP90B1
Pubmed	17081065	Proteomic and bioinformatic characterization of the biogenesis and function of melanosomes.	Pubmed	7.490E-6	9.481E-2	4.558E-4	4.569E-3	3	79	P4HB,ANXA2,HSP90B1
Pubmed	18757743	Transcriptome-based systematic identification of extracellular matrix proteins.	Pubmed	7.490E-6	9.481E-2	4.558E-4	4.569E-3	3	79	DCN,TGFBI,SPP1
Pubmed	19420105	A candidate gene approach to genetic prognostic factors of IgA nephropathy--a result of Polymorphism REsearch to DIstinguish genetic factors Contributing To progression of IgA Nephropathy (PREDICT-IgAN).	Pubmed	7.779E-6	9.848E-2	4.712E-4	4.723E-3	3	80	LRP1,MMP7,SERPINE1
Pubmed	27555600	Protein RS1 (RSC1A1) Downregulates the Exocytotic Pathway of Glucose Transporter SGLT1 at Low Intracellular Glucose via Inhibition of Ornithine Decarboxylase.	Pubmed	8.075E-6	1.022E-1	4.777E-4	4.788E-3	2	9	SPP1,ANXA2
Pubmed	11675412	Expression of the type IV collagenase system during mouse kidney development and tubule segmentation.	Pubmed	8.075E-6	1.022E-1	4.777E-4	4.788E-3	2	9	TIMP1,NCAM1
Pubmed	22589746	Prdm5 regulates collagen gene transcription by association with RNA polymerase II in developing bone.	Pubmed	8.075E-6	1.022E-1	4.777E-4	4.788E-3	2	9	DCN,SPP1
Pubmed	25715693	Mesenchymal condensation-dependent accumulation of collagen VI stabilizes organ-specific cell fates during embryonic tooth formation.	Pubmed	8.075E-6	1.022E-1	4.777E-4	4.788E-3	2	9	DCN,LOX
Pubmed	10772929	LDL receptor-related protein as a component of the midkine receptor.	Pubmed	8.075E-6	1.022E-1	4.777E-4	4.788E-3	2	9	LRP1,NCAM1
Pubmed	21423176	Analysis of the myosin-II-responsive focal adhesion proteome reveals a role for ?-Pix in negative regulation of focal adhesion maturation.	Pubmed	9.650E-6	1.222E-1	5.682E-4	5.695E-3	4	285	CD44,LRP1,P4HB,HSP90B1
Pubmed	20864640	Altered spatiotemporal expression of collagen types I, III, IV, and VI in Lpar3-deficient peri-implantation mouse uterus.	Pubmed	1.009E-5	1.277E-1	5.914E-4	5.927E-3	2	10	COL6A3,MMP7
Pubmed	31980649	Extensive rewiring of the EGFR network in colorectal cancer cells expressing transforming levels of KRAS	Pubmed	1.104E-5	1.398E-1	6.440E-4	6.455E-3	7	1776	CD44,GAPDH,SERPINH1,SPP1,P4HB,ANXA2,HSP90B1
Pubmed	35446349	Tumor suppressor BAP1 nuclear import is governed by transportin-1.	Pubmed	1.160E-5	1.468E-1	6.733E-4	6.749E-3	6	1149	GAPDH,SERPINH1,ENO2,P4HB,ANXA2,HSP90B1
Pubmed	31180492	Proteomic characterization of chromosomal common fragile site (CFS)-associated proteins uncovers ATRX as a regulator of CFS stability.	Pubmed	1.169E-5	1.480E-1	6.757E-4	6.773E-3	5	652	GAPDH,SERPINH1,P4HB,ANXA2,HSP90B1
Pubmed	22079093	Proteomic analysis of the 20S proteasome (PSMA3)-interacting proteins reveals a functional link between the proteasome and mRNA metabolism.	Pubmed	1.224E-5	1.549E-1	6.999E-4	7.015E-3	3	93	GAPDH,P4HB,HSP90B1
Pubmed	15121863	Dwarfism and impaired gut development in insulin-like growth factor II mRNA-binding protein 1-deficient mice.	Pubmed	1.233E-5	1.561E-1	6.999E-4	7.015E-3	2	11	SERPINH1,COL6A3
Pubmed	7743917	Proteinase expression in early mouse embryos is regulated by leukaemia inhibitory factor and epidermal growth factor.	Pubmed	1.233E-5	1.561E-1	6.999E-4	7.015E-3	2	11	TIMP1,SERPINE1
Pubmed	11359935	TGF-beta3-induced palatogenesis requires matrix metalloproteinases.	Pubmed	1.233E-5	1.561E-1	6.999E-4	7.015E-3	2	11	TIMP1,MMP7
Pubmed	33194618	TRIM37 Mediates Chemoresistance and Maintenance of Stemness in Pancreatic Cancer Cells	Pubmed	1.260E-5	1.595E-1	7.120E-4	7.137E-3	4	305	GAPDH,P4HB,ANXA2,HSP90B1
Pubmed	37120454	mTORC2 interactome and localization determine aggressiveness of high-grade glioma cells through association with gelsolin.	Pubmed	1.377E-5	1.744E-1	7.749E-4	7.768E-3	4	312	GAPDH,P4HB,ANXA2,HSP90B1
Pubmed	25193593	Contributions of hepatocytes and bile ductular cells in ductular reactions and remodeling of the biliary system after chronic liver injury.	Pubmed	1.479E-5	1.872E-1	8.212E-4	8.231E-3	2	12	TIMP1,SPP1
Pubmed	37794779	Validation of a physiological type 2 diabetes model in human periodontal ligament stem cells.	Pubmed	1.479E-5	1.872E-1	8.212E-4	8.231E-3	2	12	GAPDH,SPP1
Pubmed	24443808	Identification of mechanosensitive genes during skeletal development: alteration of genes associated with cytoskeletal rearrangement and cell signalling pathways.	Pubmed	1.479E-5	1.872E-1	8.212E-4	8.231E-3	2	12	CD44,SPP1
Pubmed	20551380	Proteomics characterization of extracellular space components in the human aorta.	Pubmed	1.568E-5	1.985E-1	8.667E-4	8.688E-3	3	101	DCN,TGFBI,COL6A3
Pubmed	35562734	VCP interaction with HMGB1 promotes hepatocellular carcinoma progression by activating the PI3K/AKT/mTOR pathway.	Pubmed	1.696E-5	2.147E-1	9.335E-4	9.357E-3	4	329	GAPDH,SERPINH1,P4HB,ANXA2
Pubmed	15166316	Dissection of the mammalian midbody proteome reveals conserved cytokinesis mechanisms.	Pubmed	1.748E-5	2.212E-1	9.494E-4	9.516E-3	2	13	ANXA2,HSP90B1
Pubmed	12815621	Differential expression of tissue inhibitor of metalloproteinases type 1 (TIMP-1) during mouse gonad development.	Pubmed	1.748E-5	2.212E-1	9.494E-4	9.516E-3	2	13	TIMP1,MMP7
Pubmed	36293324	Mother-Fetus Immune Cross-Talk Coordinates "Extrinsic"/"Intrinsic" Embryo Gene Expression Noise and Growth Stability.	Pubmed	1.748E-5	2.212E-1	9.494E-4	9.516E-3	2	13	DCN,GAPDH
Pubmed	25921289	Temporal proteomics of NGF-TrkA signaling identifies an inhibitory role for the E3 ligase Cbl-b in neuroblastoma cell differentiation.	Pubmed	1.849E-5	2.341E-1	1.000E-3	1.003E-2	7	1922	GAPDH,SERPINH1,ENO2,P4HB,NCAM1,ANXA2,HSP90B1
Pubmed	32989256	Suppression of DDX39B sensitizes ovarian cancer cells to DNA-damaging chemotherapeutic agents via destabilizing BRCA1 mRNA.	Pubmed	1.864E-5	2.360E-1	1.004E-3	1.006E-2	3	107	GAPDH,P4HB,ANXA2
Pubmed	18307411	The tumour suppressor PTEN mediates a negative regulation of the E3 ubiquitin-protein ligase Nedd4.	Pubmed	2.025E-5	2.563E-1	1.075E-3	1.078E-2	3	110	SERPINH1,LOX,HSP90B1
Pubmed	12475965	A subset of chaperones and folding enzymes form multiprotein complexes in endoplasmic reticulum to bind nascent proteins.	Pubmed	2.038E-5	2.580E-1	1.075E-3	1.078E-2	2	14	P4HB,HSP90B1
Pubmed	15082773	Normal development and fertility of knockout mice lacking the tumor suppressor gene LRP1b suggest functional compensation by LRP1.	Pubmed	2.038E-5	2.580E-1	1.075E-3	1.078E-2	2	14	LRP1,HSP90B1
Pubmed	19299737	Complement factor H, a marker of self protects against experimental autoimmune encephalomyelitis.	Pubmed	2.038E-5	2.580E-1	1.075E-3	1.078E-2	2	14	CD44,LRP1
Pubmed	25636537	Metalloproteinases promote plaque rupture and myocardial infarction: A persuasive concept waiting for clinical translation.	Pubmed	2.038E-5	2.580E-1	1.075E-3	1.078E-2	2	14	TIMP1,MMP7
Pubmed	20000738	Proteomic dissection of cell type-specific H2AX-interacting protein complex associated with hepatocellular carcinoma.	Pubmed	2.313E-5	2.928E-1	1.196E-3	1.199E-2	3	115	P4HB,ANXA2,HSP90B1
Pubmed	17090218	Adaptation to ER stress is mediated by differential stabilities of pro-survival and pro-apoptotic mRNAs and proteins.	Pubmed	2.351E-5	2.976E-1	1.196E-3	1.199E-2	2	15	P4HB,HSP90B1
Pubmed	23821580	Possible roles of Robo1+ ensheathing cells in guiding dorsal-zone olfactory sensory neurons in mouse.	Pubmed	2.351E-5	2.976E-1	1.196E-3	1.199E-2	2	15	ENO2,NCAM1
Pubmed	18639653	uPARAP expression during murine lung development.	Pubmed	2.351E-5	2.976E-1	1.196E-3	1.199E-2	2	15	TIMP1,MMP7
Pubmed	33111431	N-Terminomics for the Identification of In Vitro Substrates and Cleavage Site Specificity of the SARS-CoV-2 Main Protease.	Pubmed	2.413E-5	3.054E-1	1.196E-3	1.199E-2	4	360	GAPDH,SERPINH1,P4HB,HSP90B1
Pubmed	24373743	Biglycan and decorin differentially regulate signaling in the fetal membranes.	Pubmed	2.686E-5	3.400E-1	1.196E-3	1.199E-2	2	16	DCN,TIMP1
Pubmed	20484597	Association of matrix metalloproteinase gene polymorphisms with refractive error in Amish and Ashkenazi families.	Pubmed	2.686E-5	3.400E-1	1.196E-3	1.199E-2	2	16	TIMP1,MMP7
Pubmed	29128334	A Map of Human Mitochondrial Protein Interactions Linked to Neurodegeneration Reveals New Mechanisms of Redox Homeostasis and NF-?B Signaling.	Pubmed	2.870E-5	3.633E-1	1.196E-3	1.199E-2	5	786	GAPDH,SERPINH1,P4HB,ANXA2,HSP90B1
Pubmed	36030824	Quantitative interactome proteomics identifies a proteostasis network for GABA	Pubmed	2.968E-5	3.757E-1	1.196E-3	1.199E-2	3	125	SERPINH1,P4HB,HSP90B1
Pubmed	14741744	Identification of major proteins in the lipid droplet-enriched fraction isolated from the human hepatocyte cell line HuH7.	Pubmed	3.043E-5	3.853E-1	1.196E-3	1.199E-2	2	17	GAPDH,ANXA2
Pubmed	26511275	Sall1 in renal stromal progenitors non-cell autonomously restricts the excessive expansion of nephron progenitors.	Pubmed	3.043E-5	3.853E-1	1.196E-3	1.199E-2	2	17	DCN,NCAM1
Pubmed	32687490	Proteome-wide identification of HSP70/HSC70 chaperone clients in human cells.	Pubmed	3.102E-5	3.926E-1	1.196E-3	1.199E-2	6	1367	CD44,LRP1,GAPDH,SERPINH1,P4HB,ANXA2
Pubmed	30575818	Loss of ER retention motif of AGR2 can impact mTORC signaling and promote cancer metastasis.	Pubmed	3.256E-5	4.121E-1	1.196E-3	1.199E-2	5	807	GAPDH,SERPINH1,P4HB,ANXA2,HSP90B1
Pubmed	16247769	Expression and functional analysis of genes deregulated in mouse placental overgrowth models: Car2 and Ncam1.	Pubmed	3.423E-5	4.333E-1	1.196E-3	1.199E-2	2	18	DCN,NCAM1
Pubmed	25715398	Muscle composition is regulated by a Lox-TGF? feedback loop.	Pubmed	3.824E-5	4.841E-1	1.196E-3	1.199E-2	2	19	LOX,SERPINE1
Pubmed	25963833	Quantitative Proteomics Reveals Dynamic Interactions of the Minichromosome Maintenance Complex (MCM) in the Cellular Response to Etoposide Induced DNA Damage.	Pubmed	4.032E-5	5.104E-1	1.196E-3	1.199E-2	5	844	GAPDH,SERPINH1,P4HB,ANXA2,HSP90B1
Pubmed	32322062	The gluconeogenic enzyme PCK1 phosphorylates INSIG1/2 for lipogenesis.	Pubmed	4.074E-5	5.157E-1	1.196E-3	1.199E-2	3	139	GAPDH,P4HB,ANXA2
Pubmed	26358260	Targeting Interleukin-1? Reduces Leukocyte Production After Acute Myocardial Infarction.	Pubmed	4.248E-5	5.378E-1	1.196E-3	1.199E-2	2	20	TIMP1,SPP1
Pubmed	19394326	LGR5 deficiency deregulates Wnt signaling and leads to precocious Paneth cell differentiation in the fetal intestine.	Pubmed	4.248E-5	5.378E-1	1.196E-3	1.199E-2	2	20	CD44,MMP7
Pubmed	19998061	Gene expression profiling of the developing mouse kidney and embryo.	Pubmed	4.248E-5	5.378E-1	1.196E-3	1.199E-2	2	20	DCN,GAPDH
Pubmed	27342126	Identification of Zika Virus and Dengue Virus Dependency Factors using Functional Genomics.	Pubmed	4.483E-5	5.675E-1	1.196E-3	1.199E-2	4	422	GAPDH,P4HB,ANXA2,HSP90B1
Pubmed	30503554	Ubiquitin-protein ligase E3C maintains non-small-cell lung cancer stemness by targeting AHNAK-p53 complex.	Pubmed	4.694E-5	5.942E-1	1.196E-3	1.199E-2	2	21	P4HB,HSP90B1
Pubmed	23097496	Unassembled CD147 is an endogenous endoplasmic reticulum-associated degradation substrate.	Pubmed	4.694E-5	5.942E-1	1.196E-3	1.199E-2	2	21	SERPINH1,HSP90B1
Pubmed	4042679	A series of recombinant inbred strains between the BALB/cHeA and STS/A mouse strains.	Pubmed	4.694E-5	5.942E-1	1.196E-3	1.199E-2	2	21	CD44,SPP1
Pubmed	20849852	Proliferating cell nuclear antigen in the cytoplasm interacts with components of glycolysis and cancer.	Pubmed	4.694E-5	5.942E-1	1.196E-3	1.199E-2	2	21	GAPDH,ANXA2
Pubmed	23428871	Canonical and kinase activity-independent mechanisms for extracellular signal-regulated kinase 5 (ERK5) nuclear translocation require dissociation of Hsp90 from the ERK5-Cdc37 complex.	Pubmed	4.694E-5	5.942E-1	1.196E-3	1.199E-2	2	21	GAPDH,HSP90B1
Pubmed	26934381	Epithelial Wnt/?catenin signalling is essential for epididymal coiling.	Pubmed	5.162E-5	6.534E-1	1.196E-3	1.199E-2	2	22	CD44,MMP7
Pubmed	27462432	A genome-wide IR-induced RAD51 foci RNAi screen identifies CDC73 involved in chromatin remodeling for DNA repair.	Pubmed	5.421E-5	6.862E-1	1.196E-3	1.199E-2	3	153	GAPDH,ANXA2,HSP90B1
Pubmed	26856660	Role of ?-catenin in development of bile ducts.	Pubmed	5.652E-5	7.155E-1	1.196E-3	1.199E-2	2	23	CD44,SPP1
Pubmed	22417325	Detection of genes regulated by Lmx1b during limb dorsalization.	Pubmed	5.652E-5	7.155E-1	1.196E-3	1.199E-2	2	23	DCN,LOX
Pubmed	31332168	Identification of intracellular cavin target proteins reveals cavin-PP1alpha interactions regulate apoptosis.	Pubmed	6.077E-5	7.693E-1	1.196E-3	1.199E-2	3	159	P4HB,ANXA2,HSP90B1
Pubmed	36762613	Cell cycle-dependent palmitoylation of protocadherin 7 by ZDHHC5 promotes successful cytokinesis.	Pubmed	6.077E-5	7.693E-1	1.196E-3	1.199E-2	3	159	P4HB,ANXA2,HSP90B1
Pubmed	15734845	Matrix metalloproteinases 2 and 9 are dispensable for pancreatic islet formation and function in vivo.	Pubmed	6.164E-5	7.803E-1	1.196E-3	1.199E-2	2	24	TIMP1,MMP7
Pubmed	23728617	Extracellular HIV-1 viral protein R affects astrocytic glyceraldehyde 3-phosphate dehydrogenase activity and neuronal survival.	Pubmed	6.164E-5	7.803E-1	1.196E-3	1.199E-2	2	24	GAPDH,SERPINE1
Pubmed	23798571	Novel, gel-free proteomics approach identifies RNF5 and JAMP as modulators of GPCR stability.	Pubmed	6.192E-5	7.838E-1	1.196E-3	1.199E-2	3	160	GAPDH,SERPINH1,HSP90B1
Pubmed	32409323	TGF? attenuates cartilage extracellular matrix degradation via enhancing FBXO6-mediated MMP14 ubiquitination.	Pubmed	6.663E-5	8.434E-1	1.196E-3	1.199E-2	3	164	LRP1,TIMP1,HSP90B1
Pubmed	19405953	Proteome analysis of schizophrenia patients Wernicke's area reveals an energy metabolism dysregulation.	Pubmed	6.698E-5	8.479E-1	1.196E-3	1.199E-2	2	25	GAPDH,ENO2
Pubmed	21708977	miR669a and miR669q prevent skeletal muscle differentiation in postnatal cardiac progenitors.	Pubmed	7.254E-5	9.183E-1	1.196E-3	1.199E-2	2	26	CD44,NCAM1
Pubmed	30121012	Deletion of the T-box transcription factor gene, Tbx1, in mice induces differential expression of genes associated with cleft palate in humans.	Pubmed	7.254E-5	9.183E-1	1.196E-3	1.199E-2	2	26	SPP1,P4HB
Pubmed	36414704	Angiopoietin-like 2 is essential to aortic valve development in mice.	Pubmed	7.254E-5	9.183E-1	1.196E-3	1.199E-2	2	26	DCN,SPP1
Pubmed	17634366	Proteolipid protein is required for transport of sirtuin 2 into CNS myelin.	Pubmed	7.284E-5	9.221E-1	1.196E-3	1.199E-2	3	169	GAPDH,ENO2,NCAM1
Pubmed	15582152	A neurogenomics approach to gene expression analysis in the developing brain.	Pubmed	7.413E-5	9.383E-1	1.196E-3	1.199E-2	3	170	DCN,SERPINH1,NCAM1
Pubmed	27621061	?-catenin activity in late hypertrophic chondrocytes locally orchestrates osteoblastogenesis and osteoclastogenesis.	Pubmed	7.832E-5	9.915E-1	1.196E-3	1.199E-2	2	27	TIMP1,SPP1
Pubmed	32149426	Phosphorylation switches protein disulfide isomerase activity to maintain proteostasis and attenuate ER stress.	Pubmed	7.942E-5	1.000E0	1.196E-3	1.199E-2	3	174	SERPINH1,P4HB,HSP90B1
Pubmed	26831064	CHK2-BRCA1 tumor-suppressor axis restrains oncogenic Aurora-A kinase to ensure proper mitotic microtubule assembly.	Pubmed	8.255E-5	1.000E0	1.196E-3	1.199E-2	4	494	GAPDH,SERPINH1,P4HB,HSP90B1
Pubmed	21335239	The basement membrane of hair follicle stem cells is a muscle cell niche.	Pubmed	8.432E-5	1.000E0	1.196E-3	1.199E-2	2	28	SERPINH1,SPP1
Pubmed	34880220	Single-cell analysis identifies a key role for Hhip in murine coronal suture development.	Pubmed	8.432E-5	1.000E0	1.196E-3	1.199E-2	2	28	SPP1,COL6A3
Pubmed	36424410	MYC multimers shield stalled replication forks from RNA polymerase.	Pubmed	8.554E-5	1.000E0	1.196E-3	1.199E-2	5	989	GAPDH,SERPINH1,P4HB,ANXA2,HSP90B1
Pubmed	36217030	A comprehensive SARS-CoV-2-human protein-protein interactome reveals COVID-19 pathobiology and potential host therapeutic targets.	Pubmed	8.851E-5	1.000E0	1.196E-3	1.199E-2	4	503	GAPDH,SERPINH1,P4HB,HSP90B1
Pubmed	12643545	Proteomic analysis of early melanosomes: identification of novel melanosomal proteins.	Pubmed	9.054E-5	1.000E0	1.196E-3	1.199E-2	2	29	P4HB,HSP90B1
Pubmed	18539921	JAWS coordinates chondrogenesis and synovial joint positioning.	Pubmed	9.054E-5	1.000E0	1.196E-3	1.199E-2	2	29	CD44,SPP1
Pubmed	31067453	CYLD Regulates Centriolar Satellites Proteostasis by Counteracting the E3 Ligase MIB1.	Pubmed	9.073E-5	1.000E0	1.196E-3	1.199E-2	3	182	CD44,GAPDH,P4HB
Pubmed	20673868	A genetic association study of maternal and fetal candidate genes that predispose to preterm prelabor rupture of membranes (PROM).	Pubmed	9.677E-5	1.000E0	1.196E-3	1.199E-2	3	186	TIMP1,MMP7,SERPINE1
Pubmed	14744259	14-3-3-affinity purification of over 200 human phosphoproteins reveals new links to regulation of cellular metabolism, proliferation and trafficking.	Pubmed	9.677E-5	1.000E0	1.196E-3	1.199E-2	3	186	GAPDH,ANXA2,HSP90B1
Pubmed	20452482	Identification of fetal and maternal single nucleotide polymorphisms in candidate genes that predispose to spontaneous preterm labor with intact membranes.	Pubmed	9.677E-5	1.000E0	1.196E-3	1.199E-2	3	186	TIMP1,MMP7,SERPINE1
Pubmed	21880664	Restrictive loss of plakoglobin in cardiomyocytes leads to arrhythmogenic cardiomyopathy.	Pubmed	9.698E-5	1.000E0	1.196E-3	1.199E-2	2	30	TGFBI,SERPINE1
Pubmed	20083228	Genome-wide analysis of chromosomal alterations in patients with esophageal squamous cell carcinoma exposed to tobacco and betel quid from high-risk area in India.	Pubmed	9.698E-5	1.000E0	1.196E-3	1.199E-2	2	30	CD44,NCAM1
Pubmed	16027165	Akt-mediated valosin-containing protein 97 phosphorylation regulates its association with ubiquitinated proteins.	Pubmed	9.698E-5	1.000E0	1.196E-3	1.199E-2	2	30	GAPDH,ENO2
Pubmed	16169070	A human protein-protein interaction network: a resource for annotating the proteome.	Pubmed	9.780E-5	1.000E0	1.196E-3	1.199E-2	6	1679	TIMP1,GAPDH,SERPINH1,SPP1,ENO2,P4HB
Pubmed	24711643	Identifying biological pathways that underlie primordial short stature using network analysis.	Pubmed	1.008E-4	1.000E0	1.196E-3	1.199E-2	5	1024	GAPDH,SERPINH1,P4HB,ANXA2,HSP90B1
Pubmed	22925884	D-2-hydroxyglutarate produced by mutant IDH1 perturbs collagen maturation and basement membrane function.	Pubmed	1.036E-4	1.000E0	1.196E-3	1.199E-2	2	31	SERPINH1,HSP90B1
Pubmed	32546759	Mutation of LRP1 in cardiac neural crest cells causes congenital heart defects by perturbing outflow lengthening.	Pubmed	1.036E-4	1.000E0	1.196E-3	1.199E-2	2	31	LRP1,TIMP1
Pubmed	9169087	Developmental expression of morphoregulatory genes in the mouse embryo: an analytical approach using a novel technology.	Pubmed	1.036E-4	1.000E0	1.196E-3	1.199E-2	2	31	GAPDH,NCAM1
Pubmed	31620119	Interactome of the Autoimmune Risk Protein ANKRD55.	Pubmed	1.147E-4	1.000E0	1.196E-3	1.199E-2	3	197	GAPDH,SERPINH1,HSP90B1
Pubmed	24337577	Protein interaction screening for the ankyrin repeats and suppressor of cytokine signaling (SOCS) box (ASB) family identify Asb11 as a novel endoplasmic reticulum resident ubiquitin ligase.	Pubmed	1.164E-4	1.000E0	1.196E-3	1.199E-2	3	198	GAPDH,ENO2,ANXA2
Pubmed	26438731	Renal stromal miRNAs are required for normal nephrogenesis and glomerular mesangial survival.	Pubmed	1.176E-4	1.000E0	1.196E-3	1.199E-2	2	33	NCAM1,ANXA2
Pubmed	35546148	AIMP2-DX2 provides therapeutic interface to control KRAS-driven tumorigenesis.	Pubmed	1.199E-4	1.000E0	1.196E-3	1.199E-2	3	200	GAPDH,ANXA2,HSP90B1
Pubmed	34767447	Adhesion G protein-coupled receptor Gpr126/Adgrg6 is essential for placental development.	Pubmed	1.249E-4	1.000E0	1.196E-3	1.199E-2	2	34	TIMP1,SERPINE1
Pubmed	1686571	The recombinant congenic strains--a novel genetic tool applied to the study of colon tumor development in the mouse.	Pubmed	1.249E-4	1.000E0	1.196E-3	1.199E-2	2	34	CD44,NCAM1
Pubmed	32220631	The spatiotemporal expression pattern of Syndecans in murine embryonic teeth.	Pubmed	1.249E-4	1.000E0	1.196E-3	1.199E-2	2	34	CD44,DCN
Pubmed	34728620	Arginine methylation and ubiquitylation crosstalk controls DNA end-resection and homologous recombination repair.	Pubmed	1.257E-4	1.000E0	1.196E-3	1.199E-2	4	551	GAPDH,P4HB,ANXA2,HSP90B1
Pubmed	22174317	Host cell interactome of HIV-1 Rev includes RNA helicases involved in multiple facets of virus production.	Pubmed	1.309E-4	1.000E0	1.196E-3	1.199E-2	3	206	GAPDH,P4HB,HSP90B1
Pubmed	34185411	Folate receptor ? increases chemotherapy resistance through stabilizing MDM2 in cooperation with PHB2 that is overcome by MORAb-202 in gastric cancer.	Pubmed	1.309E-4	1.000E0	1.196E-3	1.199E-2	3	206	GAPDH,SERPINH1,ANXA2
Pubmed	32281291	RUNX1 and TGF-? signaling cross talk regulates Ca	Pubmed	1.325E-4	1.000E0	1.196E-3	1.199E-2	2	35	TGFBI,SERPINE1
Pubmed	18832392	An FGF autocrine loop initiated in second heart field mesoderm regulates morphogenesis at the arterial pole of the heart.	Pubmed	1.325E-4	1.000E0	1.196E-3	1.199E-2	2	35	DCN,TGFBI
Pubmed	31669268	Thioredoxin interacting protein (Txnip) forms redox sensitive high molecular weight nucleoprotein complexes.	Pubmed	1.402E-4	1.000E0	1.196E-3	1.199E-2	2	36	GAPDH,HSP90B1
Pubmed	20587546	Interferon gamma receptor 2 gene variants are associated with liver fibrosis in patients with chronic hepatitis C infection.	Pubmed	1.402E-4	1.000E0	1.196E-3	1.199E-2	2	36	TIMP1,MMP7
Pubmed	19411759	Fog2 is critical for cardiac function and maintenance of coronary vasculature in the adult mouse heart.	Pubmed	1.402E-4	1.000E0	1.196E-3	1.199E-2	2	36	TIMP1,SERPINH1
Pubmed	23213481	Defects in GPI biosynthesis perturb Cripto signaling during forebrain development in two new mouse models of holoprosencephaly.	Pubmed	1.402E-4	1.000E0	1.196E-3	1.199E-2	2	36	TGFBI,SERPINE1
Pubmed	35918150	Transcription Factors YAP/TAZ and SRF Cooperate To Specify Renal Myofibroblasts in the Developing Mouse Kidney.	Pubmed	1.482E-4	1.000E0	1.196E-3	1.199E-2	2	37	ANXA2,LOX
Pubmed	16396496	Insulin-dependent interactions of proteins with GLUT4 revealed through stable isotope labeling by amino acids in cell culture (SILAC).	Pubmed	1.482E-4	1.000E0	1.196E-3	1.199E-2	2	37	GAPDH,SERPINH1
Pubmed	35676659	LukS-PV inhibits hepatocellular carcinoma cells migration by downregulating HDAC6 expression.	Pubmed	1.531E-4	1.000E0	1.196E-3	1.199E-2	4	580	GAPDH,P4HB,ANXA2,HSP90B1
Pubmed	16263699	Elucidation of N-glycosylation sites on human platelet proteins: a glycoproteomic approach.	Pubmed	1.564E-4	1.000E0	1.196E-3	1.199E-2	2	38	TIMP1,HSP90B1
Pubmed	25572963	Regulatory mechanisms of anthrax toxin receptor 1-dependent vascular and connective tissue homeostasis.	Pubmed	1.564E-4	1.000E0	1.196E-3	1.199E-2	2	38	TIMP1,COL6A3
Pubmed	29715546	TDP-43 interacts with mitochondrial proteins critical for mitophagy and mitochondrial dynamics.	Pubmed	1.564E-4	1.000E0	1.196E-3	1.199E-2	2	38	GAPDH,ENO2
Pubmed	20185832	Hearts of hypoxia-inducible factor prolyl 4-hydroxylase-2 hypomorphic mice show protection against acute ischemia-reperfusion injury.	Pubmed	1.564E-4	1.000E0	1.196E-3	1.199E-2	2	38	LOX,SERPINE1
Pubmed	31353912	Biochemical Reduction of the Topology of the Diverse WDR76 Protein Interactome.	Pubmed	1.568E-4	1.000E0	1.196E-3	1.199E-2	3	219	LRP1,P4HB,ANXA2
Pubmed	21606205	Global defects in collagen secretion in a Mia3/TANGO1 knockout mouse.	Pubmed	1.648E-4	1.000E0	1.196E-3	1.199E-2	2	39	SERPINH1,SPP1
Pubmed	36417873	Neuron-specific protein network mapping of autism risk genes identifies shared biological mechanisms and disease-relevant pathologies.	Pubmed	1.661E-4	1.000E0	1.196E-3	1.199E-2	5	1139	GAPDH,P4HB,NCAM1,ANXA2,HSP90B1
Pubmed	20381070	Sex-specific proteome differences in the anterior cingulate cortex of schizophrenia.	Pubmed	1.734E-4	1.000E0	1.196E-3	1.199E-2	2	40	GAPDH,ENO2
Pubmed	29845934	The HIV-1 Tat protein recruits a ubiquitin ligase to reorganize the 7SK snRNP for transcriptional activation.	Pubmed	1.759E-4	1.000E0	1.196E-3	1.199E-2	5	1153	GAPDH,ENO2,P4HB,ANXA2,HSP90B1
Pubmed	26816051	The 78-kD Glucose-Regulated Protein Regulates Endoplasmic Reticulum Homeostasis and Distal Epithelial Cell Survival during Lung Development.	Pubmed	1.913E-4	1.000E0	1.196E-3	1.199E-2	2	42	P4HB,HSP90B1
Pubmed	15146195	Time-controlled transcardiac perfusion cross-linking for the study of protein interactions in complex tissues.	Pubmed	1.913E-4	1.000E0	1.196E-3	1.199E-2	2	42	P4HB,NCAM1
Pubmed	24172014	Update of the human and mouse SERPIN gene superfamily.	Pubmed	2.006E-4	1.000E0	1.196E-3	1.199E-2	2	43	SERPINH1,SERPINE1
Pubmed	18554416	Identification of transcripts with enriched expression in the developing and adult pancreas.	Pubmed	2.026E-4	1.000E0	1.196E-3	1.199E-2	4	624	CD44,DCN,SPP1,P4HB
Pubmed	26641092	The Activation-Induced Assembly of an RNA/Protein Interactome Centered on the Splicing Factor U2AF2 Regulates Gene Expression in Human CD4 T Cells.	Pubmed	2.028E-4	1.000E0	1.196E-3	1.199E-2	3	239	P4HB,ANXA2,HSP90B1
Pubmed	33644029	Molecular Characterization of the Oncogene BTF3 and Its Targets in Colorectal Cancer.	Pubmed	2.051E-4	1.000E0	1.196E-3	1.199E-2	4	626	GAPDH,SERPINH1,ANXA2,HSP90B1
Pubmed	24952961	A high-resolution spatiotemporal atlas of gene expression of the developing mouse brain.	Pubmed	2.147E-4	1.000E0	1.196E-3	1.199E-2	6	1937	CD44,DCN,LRP1,SPP1,NCAM1,ANXA2
Pubmed	28902428	Nuclear lamina genetic variants, including a truncated LAP2, in twins and siblings with nonalcoholic fatty liver disease.	Pubmed	2.155E-4	1.000E0	1.196E-3	1.199E-2	3	244	SERPINH1,P4HB,ANXA2
Pubmed	21182205	Identification of proteins associated with ligand-activated estrogen receptor ? in human breast cancer cell nuclei by tandem affinity purification and nano LC-MS/MS.	Pubmed	2.181E-4	1.000E0	1.196E-3	1.199E-2	3	245	GAPDH,SERPINH1,ANXA2
Pubmed	30713523	Plasticity in the Glucagon Interactome Reveals Novel Proteins That Regulate Glucagon Secretion in ?-TC1-6 Cells.	Pubmed	2.234E-4	1.000E0	1.196E-3	1.199E-2	3	247	ENO2,P4HB,HSP90B1
Pubmed	32963011	FAM46C and FNDC3A Are Multiple Myeloma Tumor Suppressors That Act in Concert to Impair Clearing of Protein Aggregates and Autophagy.	Pubmed	2.260E-4	1.000E0	1.196E-3	1.199E-2	3	248	GAPDH,P4HB,HSP90B1
Pubmed	30097533	Discovery of a Human Testis-specific Protein Complex TEX101-DPEP3 and Selection of Its Disrupting Antibodies.	Pubmed	2.287E-4	1.000E0	1.196E-3	1.199E-2	3	249	GAPDH,SERPINH1,HSP90B1
Pubmed	19190083	Characterization of exosome-like vesicles released from human tracheobronchial ciliated epithelium: a possible role in innate defense.	Pubmed	2.297E-4	1.000E0	1.196E-3	1.199E-2	2	46	GAPDH,ANXA2
Pubmed	27684187	Genetic and Proteomic Interrogation of Lower Confidence Candidate Genes Reveals Signaling Networks in ?-Catenin-Active Cancers.	Pubmed	2.533E-4	1.000E0	1.196E-3	1.199E-2	5	1247	GAPDH,SERPINH1,P4HB,ANXA2,HSP90B1
Pubmed	31162944	Methyltransferase-like 21e inhibits 26S proteasome activity to facilitate hypertrophy of type IIb myofibers.	Pubmed	2.567E-4	1.000E0	1.196E-3	1.199E-2	3	259	SERPINH1,P4HB,HSP90B1
Pubmed	34702444	RNF43 inhibits WNT5A-driven signaling and suppresses melanoma invasion and resistance to the targeted therapy.	Pubmed	2.685E-4	1.000E0	1.196E-3	1.199E-2	3	263	SERPINH1,P4HB,HSP90B1
Pubmed	12665801	Exploring proteomes and analyzing protein processing by mass spectrometric identification of sorted N-terminal peptides.	Pubmed	2.685E-4	1.000E0	1.196E-3	1.199E-2	3	263	GAPDH,P4HB,HSP90B1
Pubmed	17934213	The in vivo brain interactome of the amyloid precursor protein.	Pubmed	2.715E-4	1.000E0	1.196E-3	1.199E-2	2	50	NCAM1,HSP90B1
Pubmed	23658023	Comparative proteomic analysis of supportive and unsupportive extracellular matrix substrates for human embryonic stem cell maintenance.	Pubmed	2.715E-4	1.000E0	1.196E-3	1.199E-2	2	50	COL6A3,HSP90B1
Pubmed	30333037	Essential roles of mitochondrial biogenesis regulator Nrf1 in retinal development and homeostasis.	Pubmed	2.825E-4	1.000E0	1.196E-3	1.199E-2	2	51	TGFBI,SPP1
Pubmed	23182705	Proteomic investigation of the interactome of FMNL1 in hematopoietic cells unveils a role in calcium-dependent membrane plasticity.	Pubmed	2.938E-4	1.000E0	1.196E-3	1.199E-2	2	52	CD44,HSP90B1
Pubmed	33545068	Systematically defining selective autophagy receptor-specific cargo using autophagosome content profiling.	Pubmed	3.039E-4	1.000E0	1.196E-3	1.199E-2	5	1297	GAPDH,SERPINH1,P4HB,ANXA2,HSP90B1
Pubmed	1431091	Genetic nomenclature for loci controlling surface antigens of mouse hemopoietic cells.	Pubmed	3.052E-4	1.000E0	1.196E-3	1.199E-2	2	53	CD44,NCAM1
Pubmed	15047060	Analysis of proteins copurifying with the CD4/lck complex using one-dimensional polyacrylamide gel electrophoresis and mass spectrometry: comparison with affinity-tag based protein detection and evaluation of different solubilization methods.	Pubmed	3.052E-4	1.000E0	1.196E-3	1.199E-2	2	53	GAPDH,ANXA2
Pubmed	32994395	Mutual regulation between OGT and XIAP to control colon cancer cell growth and invasion.	Pubmed	3.208E-4	1.000E0	1.196E-3	1.199E-2	4	704	GAPDH,SERPINH1,P4HB,HSP90B1
Pubmed	35007762	Interactome Analysis of Human Phospholipase D and Phosphatidic Acid-Associated Protein Network.	Pubmed	3.294E-4	1.000E0	1.196E-3	1.199E-2	3	282	SERPINH1,P4HB,HSP90B1
Pubmed	33022573	BPA modulates the WDR5/TET2 complex to regulate ER? expression in eutopic endometrium and drives the development of endometriosis.	Pubmed	3.331E-4	1.000E0	1.196E-3	1.199E-2	4	711	GAPDH,P4HB,HSP90B1,SERPINE1
Pubmed	28302793	Anticancer sulfonamides target splicing by inducing RBM39 degradation via recruitment to DCAF15.	Pubmed	3.384E-4	1.000E0	1.196E-3	1.199E-2	4	714	GAPDH,P4HB,ANXA2,HSP90B1
Pubmed	29229926	Cell cycle-dependent phosphorylation regulates RECQL4 pathway choice and ubiquitination in DNA double-strand break repair.	Pubmed	3.473E-4	1.000E0	1.196E-3	1.199E-2	5	1335	GAPDH,SERPINH1,P4HB,ANXA2,HSP90B1
Pubmed	31501420	CCT3 acts upstream of YAP and TFCP2 as a potential target and tumour biomarker in liver cancer.	Pubmed	3.503E-4	1.000E0	1.196E-3	1.199E-2	3	288	GAPDH,ENO2,HSP90B1
Pubmed	34003106	Novel cell types and developmental lineages revealed by single-cell RNA-seq analysis of the mouse crista ampullaris.	Pubmed	3.531E-4	1.000E0	1.196E-3	1.199E-2	2	57	DCN,SPP1
Pubmed	28366632	Inhibition of N-glycan processing modulates the network of EDEM3 interactors.	Pubmed	3.531E-4	1.000E0	1.196E-3	1.199E-2	2	57	SERPINH1,HSP90B1
Pubmed	27025967	Prohibitin 1 regulates tumor cell apoptosis via the interaction with X-linked inhibitor of apoptosis protein.	Pubmed	3.586E-4	1.000E0	1.196E-3	1.199E-2	4	725	SERPINH1,P4HB,ANXA2,HSP90B1
Pubmed	29298432	Characterizing ZC3H18, a Multi-domain Protein at the Interface of RNA Production and Destruction Decisions.	Pubmed	3.700E-4	1.000E0	1.196E-3	1.199E-2	4	731	GAPDH,P4HB,ANXA2,HSP90B1
Pubmed	26209609	Systematic Determination of Human Cyclin Dependent Kinase (CDK)-9 Interactome Identifies Novel Functions in RNA Splicing Mediated by the DEAD Box (DDX)-5/17 RNA Helicases.	Pubmed	3.758E-4	1.000E0	1.196E-3	1.199E-2	3	295	GAPDH,SERPINH1,ANXA2
Pubmed	12082592	Multi-locus interactions predict risk for post-PTCA restenosis: an approach to the genetic analysis of common complex disease.	Pubmed	3.912E-4	1.000E0	1.196E-3	1.199E-2	2	60	TIMP1,SERPINE1
Pubmed	36244648	HDLBP Promotes Hepatocellular Carcinoma Proliferation and Sorafenib Resistance by Suppressing Trim71-dependent RAF1 Degradation.	Pubmed	3.927E-4	1.000E0	1.196E-3	1.199E-2	5	1371	GAPDH,P4HB,ANXA2,LOX,SERPINE1
Pubmed	11180952	A large-scale in situ screen provides molecular evidence for the induction of eye anterior segment structures by the developing lens.	Pubmed	4.044E-4	1.000E0	1.196E-3	1.199E-2	2	61	GAPDH,COL6A3
Pubmed	37499664	High-resolution photocatalytic mapping of SARS-CoV-2 spike interactions on the cell surface.	Pubmed	4.222E-4	1.000E0	1.196E-3	1.199E-2	3	307	GAPDH,NCAM1,LOX
Pubmed	28515276	Assembly of the U5 snRNP component PRPF8 is controlled by the HSP90/R2TP chaperones.	Pubmed	4.540E-4	1.000E0	1.196E-3	1.199E-2	5	1415	GAPDH,SERPINH1,P4HB,ANXA2,HSP90B1
Pubmed	34431227	CCAT1/FABP5 promotes tumour progression through mediating fatty acid metabolism and stabilizing PI3K/AKT/mTOR signalling in lung adenocarcinoma.	Pubmed	4.591E-4	1.000E0	1.196E-3	1.199E-2	2	65	GAPDH,ANXA2
Pubmed	17620599	Functional specialization of beta-arrestin interactions revealed by proteomic analysis.	Pubmed	4.635E-4	1.000E0	1.196E-3	1.199E-2	3	317	GAPDH,P4HB,ANXA2
Pubmed	30948266	Gain of Additional BIRC3 Protein Functions through 3'-UTR-Mediated Protein Complex Formation.	Pubmed	4.689E-4	1.000E0	1.196E-3	1.199E-2	5	1425	GAPDH,SERPINH1,P4HB,ANXA2,HSP90B1
Pubmed	28685749	The E3 ubiquitin ligase and RNA-binding protein ZNF598 orchestrates ribosome quality control of premature polyadenylated mRNAs.	Pubmed	4.764E-4	1.000E0	1.196E-3	1.199E-2	3	320	GAPDH,NCAM1,ANXA2
Pubmed	10441734	Identification and genetic mapping of differentially expressed genes in mice differing at the If1 interferon regulatory locus.	Pubmed	4.877E-4	1.000E0	1.196E-3	1.199E-2	2	67	TIMP1,HSP90B1
Pubmed	29863498	Destabilizing NEK2 overcomes resistance to proteasome inhibition in multiple myeloma.	Pubmed	4.877E-4	1.000E0	1.196E-3	1.199E-2	2	67	GAPDH,ANXA2
Pubmed	17626619	An analysis of expression patterns of genes encoding proteins with catalytic activities.	Pubmed	4.877E-4	1.000E0	1.196E-3	1.199E-2	2	67	GAPDH,ENO2
Pubmed	29735542	PML Recruits TET2 to Regulate DNA Modification and Cell Proliferation in Response to Chemotherapeutic Agent.	Pubmed	4.877E-4	1.000E0	1.196E-3	1.199E-2	2	67	GAPDH,ANXA2
Pubmed	16987237	Reduced expression of neuropeptide genes in a genome-wide screen of a secretion-deficient mouse.	Pubmed	4.877E-4	1.000E0	1.196E-3	1.199E-2	2	67	GAPDH,ENO2
Pubmed	28258188	Lysine post-translational modification of glyceraldehyde-3-phosphate dehydrogenase regulates hepatic and systemic metabolism.	Pubmed	4.889E-4	1.000E0	1.196E-3	1.199E-2	1	1	GAPDH
Pubmed	27114095	Association Between Osteopontin Gene Polymorphisms and Cerebral Palsy in a Chinese Population.	Pubmed	4.889E-4	1.000E0	1.196E-3	1.199E-2	1	1	SPP1
Pubmed	3208766	Complete amino acid sequence of the neurone-specific gamma isozyme of enolase (NSE) from human brain and comparison with the non-neuronal alpha form (NNE).	Pubmed	4.889E-4	1.000E0	1.196E-3	1.199E-2	1	1	ENO2
Pubmed	8442432	Collagen crosslinks and mineral crystallinity in bone of patients with osteogenesis imperfecta.	Pubmed	4.889E-4	1.000E0	1.196E-3	1.199E-2	1	1	LOX
Pubmed	26122937	Plasma osteopontin is a biomarker for the severity of alcoholic liver cirrhosis, not for hepatocellular carcinoma screening.	Pubmed	4.889E-4	1.000E0	1.196E-3	1.199E-2	1	1	SPP1
Pubmed	24279124	Induction of Timp1 in smooth muscle cells during development of abdominal aortic aneurysms.	Pubmed	4.889E-4	1.000E0	1.196E-3	1.199E-2	1	1	TIMP1
Pubmed	12904302	Targeted deletion of CD44v7 exon leads to decreased endothelial cell injury but not tumor cell killing mediated by interleukin-2-activated cytolytic lymphocytes.	Pubmed	4.889E-4	1.000E0	1.196E-3	1.199E-2	1	1	CD44
Pubmed	16373605	Transforming growth factor beta 1 induces neointima formation through plasminogen activator inhibitor-1-dependent pathways.	Pubmed	4.889E-4	1.000E0	1.196E-3	1.199E-2	1	1	SERPINE1
Pubmed	23883608	Polymorphisms of CD44 gene and nasopharyngeal carcinoma susceptibility in a Chinese population.	Pubmed	4.889E-4	1.000E0	1.196E-3	1.199E-2	1	1	CD44
Pubmed	12594840	Preferential apoptosis of CD56dim natural killer cell subset in patients with cancer.	Pubmed	4.889E-4	1.000E0	1.196E-3	1.199E-2	1	1	NCAM1
Pubmed	11933203	An osteopontin (SPP1) polymorphism is associated with systemic lupus erythematosus.	Pubmed	4.889E-4	1.000E0	1.196E-3	1.199E-2	1	1	SPP1
Pubmed	19285954	Tumorigenic properties of alternative osteopontin isoforms in mesothelioma.	Pubmed	4.889E-4	1.000E0	1.196E-3	1.199E-2	1	1	SPP1
Pubmed	36230997	TIMP-1 Dependent Modulation of Metabolic Profiles Impacts Chemoresistance in NSCLC.	Pubmed	4.889E-4	1.000E0	1.196E-3	1.199E-2	1	1	TIMP1
Pubmed	18200503	Osteopontin is produced by mast cells and affects IgE-mediated degranulation and migration of mast cells.	Pubmed	4.889E-4	1.000E0	1.196E-3	1.199E-2	1	1	SPP1
Pubmed	21357442	Identification of CD44 as a surface biomarker for drug resistance by surface proteome signature technology.	Pubmed	4.889E-4	1.000E0	1.196E-3	1.199E-2	1	1	CD44
Pubmed	17721742	Plasminogen activator inhibitor-1 4G4G genotype is associated with myocardial infarction but not with stable coronary artery disease.	Pubmed	4.889E-4	1.000E0	1.196E-3	1.199E-2	1	1	SERPINE1
Pubmed	15985219	Identification of glyceraldehyde-3-phosphate dehydrogenase of epithelial cells as a second molecule that binds to Porphyromonas gingivalis fimbriae.	Pubmed	4.889E-4	1.000E0	1.196E-3	1.199E-2	1	1	GAPDH
Pubmed	18383878	High serum level of plasminogen activator inhibitor-1 predicts histological grade of intracerebral gliomas.	Pubmed	4.889E-4	1.000E0	1.196E-3	1.199E-2	1	1	SERPINE1
Pubmed	1559965	Expression and site-directed mutagenesis of human protein disulfide isomerase in Escherichia coli. This multifunctional polypeptide has two independently acting catalytic sites for the isomerase activity.	Pubmed	4.889E-4	1.000E0	1.196E-3	1.199E-2	1	1	P4HB
Pubmed	25445624	Promoter variant rs2301228 on the neural cell adhesion molecule 1 gene confers risk of schizophrenia in Han Chinese.	Pubmed	4.889E-4	1.000E0	1.196E-3	1.199E-2	1	1	NCAM1
Pubmed	18449212	Regulated osteopontin expression by dendritic cells decisively affects their migratory capacity.	Pubmed	4.889E-4	1.000E0	1.196E-3	1.199E-2	1	1	SPP1
Pubmed	17016177	Early-gestation fetal scarless wounds have less lysyl oxidase expression.	Pubmed	4.889E-4	1.000E0	1.196E-3	1.199E-2	1	1	LOX
Pubmed	16373617	High plasma levels of osteopontin in patients with restenosis after percutaneous coronary intervention.	Pubmed	4.889E-4	1.000E0	1.196E-3	1.199E-2	1	1	SPP1
Pubmed	24473223	Late-onset lattice corneal dystrophy without typical lattice lines caused by a novel mutation in the TGFBI gene.	Pubmed	4.889E-4	1.000E0	1.196E-3	1.199E-2	1	1	TGFBI
Pubmed	28561456	Investigation of Plasminogen Activator Inhibitor-1 (PAI-1) 4G/5G promoter polymorphism in Indian venous thrombosis patients: A case-control study.	Pubmed	4.889E-4	1.000E0	1.196E-3	1.199E-2	1	1	SERPINE1
Pubmed	37854601	CD44v6, STn & O-GD2: promising tumor associated antigens paving the way for new targeted cancer therapies.	Pubmed	4.889E-4	1.000E0	1.196E-3	1.199E-2	1	1	CD44
Pubmed	12579270	Expression of matrix metalloproteinases in human transitional cell carcinoma of the urinary bladder.	Pubmed	4.889E-4	1.000E0	1.196E-3	1.199E-2	1	1	MMP7
Pubmed	20155835	Osteopontin deficiency impairs wear debris-induced osteolysis via regulation of cytokine secretion from murine macrophages.	Pubmed	4.889E-4	1.000E0	1.196E-3	1.199E-2	1	1	SPP1
Pubmed	7901452	Transient expression of lysyl oxidase by liver myofibroblasts in murine schistosomiasis.	Pubmed	4.889E-4	1.000E0	1.196E-3	1.199E-2	1	1	LOX
Pubmed	12508941	Insulin resistance, plasma PAI-1 levels and PAI-1 gene polymorphism in healthy centenarians.	Pubmed	4.889E-4	1.000E0	1.196E-3	1.199E-2	1	1	SERPINE1
Pubmed	28987763	Endogenous osteopontin induces myocardial CCL5 and MMP-2 activation that contributes to inflammation and cardiac remodeling in a mouse model of chronic Chagas heart disease.	Pubmed	4.889E-4	1.000E0	1.196E-3	1.199E-2	1	1	SPP1
Pubmed	26698858	Baseline Serum Osteopontin Levels Predict the Clinical Effectiveness of Tocilizumab but Not Infliximab in Biologic-Na�ve Patients with Rheumatoid Arthritis: A Single-Center Prospective Study at 1 Year (the Keio First-Bio Cohort Study).	Pubmed	4.889E-4	1.000E0	1.196E-3	1.199E-2	1	1	SPP1
Pubmed	15516987	Tissue inhibitor of matrix metalloproteinase-1 overexpression in M1 myeloblasts impairs IL-6-induced differentiation.	Pubmed	4.889E-4	1.000E0	1.196E-3	1.199E-2	1	1	TIMP1
Pubmed	19609945	Selective osteopontin knockdown exerts anti-tumoral activity in a human glioblastoma model.	Pubmed	4.889E-4	1.000E0	1.196E-3	1.199E-2	1	1	SPP1
Pubmed	28753256	A novel moonlight function of glyceraldehyde-3-phosphate dehydrogenase (GAPDH) for immunomodulation.	Pubmed	4.889E-4	1.000E0	1.196E-3	1.199E-2	1	1	GAPDH
Pubmed	35787306	Increased CSF-decorin predicts brain pathological changes driven by Alzheimer's A? amyloidosis.	Pubmed	4.889E-4	1.000E0	1.196E-3	1.199E-2	1	1	DCN
Pubmed	35775327	Human NK cells responses are enhanced by CD56 engagement.	Pubmed	4.889E-4	1.000E0	1.196E-3	1.199E-2	1	1	NCAM1
Pubmed	15456862	Neuronal LRP1 functionally associates with postsynaptic proteins and is required for normal motor function in mice.	Pubmed	4.889E-4	1.000E0	1.196E-3	1.199E-2	1	1	LRP1
Pubmed	23235966	SPP1 gene polymorphisms associated with nephrolithiasis in Turkish pediatric patients.	Pubmed	4.889E-4	1.000E0	1.196E-3	1.199E-2	1	1	SPP1
Pubmed	23199812	Osteopontin-dependent regulation of Th1 and Th17 cytokine responses in Trypanosoma cruzi-infected C57BL/6 mice.	Pubmed	4.889E-4	1.000E0	1.196E-3	1.199E-2	1	1	SPP1
Pubmed	16144810	Plasminogen activator inhibitor-1 modulates adipocyte differentiation.	Pubmed	4.889E-4	1.000E0	1.196E-3	1.199E-2	1	1	SERPINE1
Pubmed	20056122	CD44 and hyaluronan promote invasive growth of B35 neuroblastoma cells into the brain.	Pubmed	4.889E-4	1.000E0	1.196E-3	1.199E-2	1	1	CD44
Pubmed	15528932	Decorin deficiency leads to impaired angiogenesis in injured mouse cornea.	Pubmed	4.889E-4	1.000E0	1.196E-3	1.199E-2	1	1	DCN
Pubmed	9185559	Role of neural cell adhesion molecule and polysialic acid in mouse circadian clock function.	Pubmed	4.889E-4	1.000E0	1.196E-3	1.199E-2	1	1	NCAM1
Pubmed	19221016	Acetylcholine-induced activation of M3 muscarinic receptors stimulates robust matrix metalloproteinase gene expression in human colon cancer cells.	Pubmed	4.889E-4	1.000E0	1.196E-3	1.199E-2	1	1	MMP7
Pubmed	20180812	Matrix metalloproteinase-7 as a marker of metastasis and predictor of poor survival in bladder cancer.	Pubmed	4.889E-4	1.000E0	1.196E-3	1.199E-2	1	1	MMP7
Pubmed	25723856	t(14;16)-positive multiple myeloma shows negativity for CD56 expression and unfavorable outcome even in the era of novel drugs.	Pubmed	4.889E-4	1.000E0	1.196E-3	1.199E-2	1	1	NCAM1
Pubmed	29346771	Rapid Turnover of Cortical NCAM1 Regulates Synaptic Reorganization after Peripheral Nerve Injury.	Pubmed	4.889E-4	1.000E0	1.196E-3	1.199E-2	1	1	NCAM1
Pubmed	19200980	Menstrual endometrial cells from women with endometriosis demonstrate increased adherence to peritoneal cells and increased expression of CD44 splice variants.	Pubmed	4.889E-4	1.000E0	1.196E-3	1.199E-2	1	1	CD44
Pubmed	1667665	Prolyl 4-hydroxylase and its role in collagen synthesis.	Pubmed	4.889E-4	1.000E0	1.196E-3	1.199E-2	1	1	P4HB
Pubmed	16299231	Overexpression of the cytokine osteopontin identifies aggressive laryngeal squamous cell carcinomas and enhances carcinoma cell proliferation and invasiveness.	Pubmed	4.889E-4	1.000E0	1.196E-3	1.199E-2	1	1	SPP1
Pubmed	23174572	[Annexin A2 expression in intestinal mucosa of patients with inflammatory bowel disease and its clinical implications].	Pubmed	4.889E-4	1.000E0	1.196E-3	1.199E-2	1	1	ANXA2
Pubmed	21189605	[Effect of peroxisome proliferator-activated receptors activators on plasminogen activator inhibitor-1 expression in HepG-2 cells].	Pubmed	4.889E-4	1.000E0	1.196E-3	1.199E-2	1	1	SERPINE1
Pubmed	9512390	NCAM-180 knockout mice display increased lateral ventricle size and reduced prepulse inhibition of startle.	Pubmed	4.889E-4	1.000E0	1.196E-3	1.199E-2	1	1	NCAM1
Pubmed	31418324	Reduced Neuron-Specific Enolase Levels in Chronic Severe Traumatic Brain Injury.	Pubmed	4.889E-4	1.000E0	1.196E-3	1.199E-2	1	1	ENO2
Pubmed	9634700	Interfering with the inhibitory mechanism of serpins: crystal structure of a complex formed between cleaved plasminogen activator inhibitor type 1 and a reactive-centre loop peptide.	Pubmed	4.889E-4	1.000E0	1.196E-3	1.199E-2	1	1	SERPINE1
Pubmed	24655755	Systemic inhibition and liver-specific over-expression of PAI-1 failed to improve survival in all-inclusive populations or homogenous cohorts of CLP mice.	Pubmed	4.889E-4	1.000E0	1.196E-3	1.199E-2	1	1	SERPINE1
Pubmed	24024554	Plasminogen activator inhibitor-1 deficiency augments visceral mesothelial organization, intrapleural coagulation, and lung restriction in mice with carbon black/bleomycin-induced pleural injury.	Pubmed	4.889E-4	1.000E0	1.196E-3	1.199E-2	1	1	SERPINE1
Pubmed	21139380	Disruption of plasminogen activator inhibitor-1 gene enhances spontaneous enlargement of mouse airspace with increasing age.	Pubmed	4.889E-4	1.000E0	1.196E-3	1.199E-2	1	1	SERPINE1
Pubmed	23304115	Plasma plasminogen activator inhibitor-1 is associated with end-stage proliferative diabetic retinopathy in the Northern Chinese Han population.	Pubmed	4.889E-4	1.000E0	1.196E-3	1.199E-2	1	1	SERPINE1
Pubmed	18393255	[Association of PAI-1 gene polymorphism with prognosis of coronary artery disease].	Pubmed	4.889E-4	1.000E0	1.196E-3	1.199E-2	1	1	SERPINE1
Pubmed	11958544	Two QTLs located on chromosomes 1 and 5 modulate different aspects of the performance of mice of the B x D Ty RI strain series in the Morris navigation task.	Pubmed	4.889E-4	1.000E0	1.196E-3	1.199E-2	1	1	SPP1
Pubmed	18462256	Clinicopathological features of extramedullary recurrence/relapse of multiple myeloma.	Pubmed	4.889E-4	1.000E0	1.196E-3	1.199E-2	1	1	NCAM1
Pubmed	415980	Host defenses in experimental scrub typhus: genetics of natural resistance to infection.	Pubmed	4.889E-4	1.000E0	1.196E-3	1.199E-2	1	1	SPP1
Pubmed	20511184	Expression pattern of osteopontin splice variants and its functions on cell apoptosis and invasion in glioma cells.	Pubmed	4.889E-4	1.000E0	1.196E-3	1.199E-2	1	1	SPP1
Pubmed	23978385	The paradox of paclitaxel neurotoxicity: Mechanisms and unanswered questions.	Pubmed	4.889E-4	1.000E0	1.196E-3	1.199E-2	1	1	DCN
Pubmed	25760884	Serum osteopontin predicts degree of hepatic fibrosis and serves as a biomarker in patients with hepatitis C virus infection.	Pubmed	4.889E-4	1.000E0	1.196E-3	1.199E-2	1	1	SPP1
Pubmed	17620367	Osteopontin gene expression determines spontaneous metastatic performance of orthotopic human breast cancer xenografts.	Pubmed	4.889E-4	1.000E0	1.196E-3	1.199E-2	1	1	SPP1
Pubmed	31576476	The association between matrix metalloproteinase-7 genetic variant and bladder cancer risk in a Chinese Han population.	Pubmed	4.889E-4	1.000E0	1.196E-3	1.199E-2	1	1	MMP7
Pubmed	30092114	Heat shock protein 47 as indispensible participant in liver fibrosis: Possible protective effect of lactoferrin.	Pubmed	4.889E-4	1.000E0	1.196E-3	1.199E-2	1	1	SERPINH1
Pubmed	21042829	Glucocorticoid enhances hypoxia- and/or transforming growth factor-?-induced plasminogen activator inhibitor-1 production in human proximal renal tubular cells.	Pubmed	4.889E-4	1.000E0	1.196E-3	1.199E-2	1	1	SERPINE1
Pubmed	28694503	CD44v8-10 as a potential theranostic biomarker for targeting disseminated cancer cells in advanced gastric cancer.	Pubmed	4.889E-4	1.000E0	1.196E-3	1.199E-2	1	1	CD44
Pubmed	32646244	Moonlighting glyceraldehyde-3-phosphate dehydrogenase: posttranslational modification, protein and nucleic acid interactions in normal cells and in human pathology.	Pubmed	4.889E-4	1.000E0	1.196E-3	1.199E-2	1	1	GAPDH
Pubmed	37013624	Crotonylation of GAPDH regulates human embryonic stem cell endodermal lineage differentiation and metabolic switch.	Pubmed	4.889E-4	1.000E0	1.196E-3	1.199E-2	1	1	GAPDH
Pubmed	18068629	The extracellular matrix protein TGFBI induces microtubule stabilization and sensitizes ovarian cancers to paclitaxel.	Pubmed	4.889E-4	1.000E0	1.196E-3	1.199E-2	1	1	TGFBI
Pubmed	24194636	sCD44 overexpression increases intraocular pressure and aqueous outflow resistance.	Pubmed	4.889E-4	1.000E0	1.196E-3	1.199E-2	1	1	CD44
Pubmed	35438773	The aberrant levels of decorin induce damages of human salivary gland epithelial cells and polarization of macrophages.	Pubmed	4.889E-4	1.000E0	1.196E-3	1.199E-2	1	1	DCN
Pubmed	7867896	Retinoic acid prevents downregulation of ras recision gene/lysyl oxidase early in adipocyte differentiation.	Pubmed	4.889E-4	1.000E0	1.196E-3	1.199E-2	1	1	LOX
Pubmed	26183877	Prognostic factors of patients with newly diagnosed acute promyelocytic leukemia treated with arsenic trioxide-based frontline therapy.	Pubmed	4.889E-4	1.000E0	1.196E-3	1.199E-2	1	1	NCAM1
Pubmed	23775819	Molecular profiling of stroma identifies osteopontin as an independent predictor of poor prognosis in intrahepatic cholangiocarcinoma.	Pubmed	4.889E-4	1.000E0	1.196E-3	1.199E-2	1	1	SPP1
Pubmed	12485845	Antagonistic signaling pathways regulate alternative splicing of CD44 in T cells.	Pubmed	4.889E-4	1.000E0	1.196E-3	1.199E-2	1	1	CD44
Pubmed	21165579	Categorical meta-analysis of Osteopontin as a clinical cancer marker.	Pubmed	4.889E-4	1.000E0	1.196E-3	1.199E-2	1	1	SPP1
Pubmed	23437240	PAI-1 4G/5G polymorphism contributes to cancer susceptibility: evidence from meta-analysis.	Pubmed	4.889E-4	1.000E0	1.196E-3	1.199E-2	1	1	SERPINE1
Pubmed	26553048	Histone methylation levels correlate with TGFBIp and extracellular matrix gene expression in normal and granular corneal dystrophy type 2 corneal fibroblasts.	Pubmed	4.889E-4	1.000E0	1.196E-3	1.199E-2	1	1	TGFBI
Pubmed	22389473	Estrogen regulates endothelial migration via plasminogen activator inhibitor (PAI-1).	Pubmed	4.889E-4	1.000E0	1.196E-3	1.199E-2	1	1	SERPINE1
Pubmed	18752451	p.Ala546 &gt; Asp and p.Arg555 &gt; Trp mutations of TGFBI gene and their clinical manifestations in two large Chinese families with granular corneal dystrophy type I.	Pubmed	4.889E-4	1.000E0	1.196E-3	1.199E-2	1	1	TGFBI
Pubmed	24156369	MMP-independent role of TIMP-1 at the blood brain barrier during viral encephalomyelitis.	Pubmed	4.889E-4	1.000E0	1.196E-3	1.199E-2	1	1	TIMP1
Pubmed	9789073	Long-term but not short-term plasticity at mossy fiber synapses is impaired in neural cell adhesion molecule-deficient mice.	Pubmed	4.889E-4	1.000E0	1.196E-3	1.199E-2	1	1	NCAM1
Pubmed	2736258	Purification of a human milk protein closely similar to tumor-secreted phosphoproteins and osteopontin.	Pubmed	4.889E-4	1.000E0	1.196E-3	1.199E-2	1	1	SPP1
Pubmed	25870284	Glycolytic flux controls D-serine synthesis through glyceraldehyde-3-phosphate dehydrogenase in astrocytes.	Pubmed	4.889E-4	1.000E0	1.196E-3	1.199E-2	1	1	GAPDH
Pubmed	25288465	A novel polymorphism in the PAI-1 gene promoter enhances gene expression. A novel pro-thrombotic risk factor?	Pubmed	4.889E-4	1.000E0	1.196E-3	1.199E-2	1	1	SERPINE1
Pubmed	27925182	Proteomics analysis of differential protein expression identifies heat shock protein 47 as a predictive marker for lymph node metastasis in patients with colorectal cancer.	Pubmed	4.889E-4	1.000E0	1.196E-3	1.199E-2	1	1	SERPINH1
Pubmed	24169694	The concave face of decorin mediates reversible dimerization and collagen binding.	Pubmed	4.889E-4	1.000E0	1.196E-3	1.199E-2	1	1	DCN
Pubmed	17188882	Osteopontin is elevated in Parkinson's disease and its absence leads to reduced neurodegeneration in the MPTP model.	Pubmed	4.889E-4	1.000E0	1.196E-3	1.199E-2	1	1	SPP1
Pubmed	11825444	[Inhibitor of plasminogen activator 1 (PAI-1) in hepatocellular carcinoma].	Pubmed	4.889E-4	1.000E0	1.196E-3	1.199E-2	1	1	SERPINE1
Pubmed	16020771	Plasminogen activator inhibitor-1 4G/5G polymorphism and risk of stroke: replicated findings in two nested case-control studies based on independent cohorts.	Pubmed	4.889E-4	1.000E0	1.196E-3	1.199E-2	1	1	SERPINE1
Pubmed	1498444	Mouse chromosome 5.	Pubmed	4.889E-4	1.000E0	1.196E-3	1.199E-2	1	1	SPP1
Pubmed	32015106	Hsp47 promotes cancer metastasis by enhancing collagen-dependent cancer cell-platelet interaction.	Pubmed	4.889E-4	1.000E0	1.196E-3	1.199E-2	1	1	SERPINH1
Pubmed	36759786	Preparation of chitosan nanoparticle containing recombinant CD44v antigen and evaluation of its immunization capacity against breast cancer in BALB/c mice.	Pubmed	4.889E-4	1.000E0	1.196E-3	1.199E-2	1	1	CD44
Pubmed	23519427	Elevated plasminogen activator inhibitor type-1 (PAI-1) as contributing factor in pathogenesis of hypercoagulable state in antiphospholipid syndrome.	Pubmed	4.889E-4	1.000E0	1.196E-3	1.199E-2	1	1	SERPINE1
Pubmed	31468584	NCAM regulates the proliferation, apoptosis, autophagy, EMT, and migration of human melanoma cells via the Src/Akt/mTOR/cofilin signaling pathway.	Pubmed	4.889E-4	1.000E0	1.196E-3	1.199E-2	1	1	NCAM1
Pubmed	9207454	Human plasminogen activator inhibitor-1 (PAI-1) deficiency: characterization of a large kindred with a null mutation in the PAI-1 gene.	Pubmed	4.889E-4	1.000E0	1.196E-3	1.199E-2	1	1	SERPINE1
Pubmed	12856128	PAI-1 polymorphisms modulate phenotypes associated with the metabolic syndrome in obese and diabetic Caucasian population.	Pubmed	4.889E-4	1.000E0	1.196E-3	1.199E-2	1	1	SERPINE1
Pubmed	10415067	Evidence for the involvement of CD44 in endothelial cell injury and induction of vascular leak syndrome by IL-2.	Pubmed	4.889E-4	1.000E0	1.196E-3	1.199E-2	1	1	CD44
Pubmed	18728790	A novel phenotype-genotype relationship with a TGFBI exon 14 mutation in a pedigree with a unique corneal dystrophy of Bowman's layer.	Pubmed	4.889E-4	1.000E0	1.196E-3	1.199E-2	1	1	TGFBI
Pubmed	33257596	Decorin inhibits the insulin-like growth factor I signaling in bone marrow mesenchymal stem cells of aged humans.	Pubmed	4.889E-4	1.000E0	1.196E-3	1.199E-2	1	1	DCN
Pubmed	31179625	Compound heterozygosity for a frameshift mutation and an upstream deletion that reduces expression of SERPINH1 in siblings with a moderate form of osteogenesis imperfecta.	Pubmed	4.889E-4	1.000E0	1.196E-3	1.199E-2	1	1	SERPINH1
Pubmed	14871825	TIMP-1 alters susceptibility to carcinogenesis.	Pubmed	4.889E-4	1.000E0	1.196E-3	1.199E-2	1	1	TIMP1
Pubmed	11558839	The 4G/5G promotor polymorphism of the plasminogen activator inhibitor-1 gene and late lumen loss after coronary stent placement in smoking and nonsmoking patients.	Pubmed	4.889E-4	1.000E0	1.196E-3	1.199E-2	1	1	SERPINE1
Pubmed	17596132	Plasminogen activator inhibitor-1 contributes to the deleterious effect of obesity on the outcome of thrombotic ischemic stroke in mice.	Pubmed	4.889E-4	1.000E0	1.196E-3	1.199E-2	1	1	SERPINE1
Pubmed	22390401	The 4G/4G genotype of the PAI-1 (serpine-1) 4G/5G polymorphism is associated with decreased lung allograft utilization.	Pubmed	4.889E-4	1.000E0	1.196E-3	1.199E-2	1	1	SERPINE1
Pubmed	20414008	Effect of human colorectal carcinogenesis on the neural cell adhesion molecule expression and polysialylation.	Pubmed	4.889E-4	1.000E0	1.196E-3	1.199E-2	1	1	NCAM1
Pubmed	29309816	Lysyl oxidase in cancer inhibition and metastasis.	Pubmed	4.889E-4	1.000E0	1.196E-3	1.199E-2	1	1	LOX
Pubmed	20019131	Primary breast carcinoma: association of mammographic calcifications with osteopontin expression.	Pubmed	4.889E-4	1.000E0	1.196E-3	1.199E-2	1	1	SPP1
Pubmed	26530337	CD44 deficiency inhibits unloading-induced cortical bone loss through downregulation of osteoclast activity.	Pubmed	4.889E-4	1.000E0	1.196E-3	1.199E-2	1	1	CD44
Pubmed	22459021	Relationship of metabolic syndrome and its components with -844 G/A and HindIII C/G PAI-1 gene polymorphisms in Mexican children.	Pubmed	4.889E-4	1.000E0	1.196E-3	1.199E-2	1	1	SERPINE1
Pubmed	25131348	Fiber intake and plasminogen activator inhibitor-1 in type 2 diabetes: Look AHEAD (Action for Health in Diabetes) trial findings at baseline and year 1.	Pubmed	4.889E-4	1.000E0	1.196E-3	1.199E-2	1	1	SERPINE1
Pubmed	32269209	Upregulation of Neural Cell Adhesion Molecule 1 (NCAM1) by hsa-miR-141-3p Suppresses Ameloblastoma Cell Migration.	Pubmed	4.889E-4	1.000E0	1.196E-3	1.199E-2	1	1	NCAM1
Pubmed	27856929	SERPINE1 -844 and -675 polymorphisms and chronic obstructive pulmonary disease in a Chinese Han population.	Pubmed	4.889E-4	1.000E0	1.196E-3	1.199E-2	1	1	SERPINE1
Pubmed	29250646	TIMPs expression in lentigo maligna�lentigo maligna melanoma versus aged skin - a review of the literature and personal experience.	Pubmed	4.889E-4	1.000E0	1.196E-3	1.199E-2	1	1	TIMP1
Pubmed	23284864	Fetuin, matrix-Gla protein and osteopontin in calcification of renal allografts.	Pubmed	4.889E-4	1.000E0	1.196E-3	1.199E-2	1	1	SPP1
Pubmed	24084141	Investigation of osteopontin levels and genomic variation of osteopontin and its receptors in Type 1 diabetes mellitus.	Pubmed	4.889E-4	1.000E0	1.196E-3	1.199E-2	1	1	SPP1
Pubmed	26288071	The Prion Protein Controls Polysialylation of Neural Cell Adhesion Molecule 1 during Cellular Morphogenesis.	Pubmed	4.889E-4	1.000E0	1.196E-3	1.199E-2	1	1	NCAM1
Pubmed	1317794	Molecular cloning of a mouse 47-kDa heat-shock protein (HSP47), a collagen-binding stress protein, and its expression during the differentiation of F9 teratocarcinoma cells.	Pubmed	4.889E-4	1.000E0	1.196E-3	1.199E-2	1	1	SERPINH1
Pubmed	18594005	Isopentenyl pyrophosphate-activated CD56+ {gamma}{delta} T lymphocytes display potent antitumor activity toward human squamous cell carcinoma.	Pubmed	4.889E-4	1.000E0	1.196E-3	1.199E-2	1	1	NCAM1
Pubmed	32272863	Transplantation of adipose tissue lacking PAI-1 improves glucose tolerance and attenuates cardiac metabolic abnormalities in high-fat diet-induced obesity.	Pubmed	4.889E-4	1.000E0	1.196E-3	1.199E-2	1	1	SERPINE1
Pubmed	16237095	Osteopontin is not required for the development of Th1 responses and viral immunity.	Pubmed	4.889E-4	1.000E0	1.196E-3	1.199E-2	1	1	SPP1
Pubmed	16250054	Transcriptional profiling after bile duct ligation identifies PAI-1 as a contributor to cholestatic injury in mice.	Pubmed	4.889E-4	1.000E0	1.196E-3	1.199E-2	1	1	SERPINE1
Pubmed	15575342	Effect of 4G/5G PAI-1 polymorphism on the response of PAI-1 activity to vitamin E supplementation in Type 2 diabetic patients.	Pubmed	4.889E-4	1.000E0	1.196E-3	1.199E-2	1	1	SERPINE1
Pubmed	18332318	A novel variant of combined granular-lattice corneal dystrophy associated with the Met619Lys mutation in the TGFBI gene.	Pubmed	4.889E-4	1.000E0	1.196E-3	1.199E-2	1	1	TGFBI
Pubmed	27528376	Expression of neural cell adhesion molecule and polysialic acid in human bone marrow-derived mesenchymal stromal cells.	Pubmed	4.889E-4	1.000E0	1.196E-3	1.199E-2	1	1	NCAM1
Pubmed	25157961	Energy metabolism during anchorage-independence. Induction by osteopontin-c.	Pubmed	4.889E-4	1.000E0	1.196E-3	1.199E-2	1	1	SPP1
Pubmed	26097548	Role of cd56 and e-cadherin expression in the differential diagnosis of papillary thyroid carcinoma and suspected follicular-patterned lesions of the thyroid: the prognostic importance of e-cadherin.	Pubmed	4.889E-4	1.000E0	1.196E-3	1.199E-2	1	1	NCAM1
Pubmed	32311993	Correlation study between serum neuro-specific enolase and gastric and colorectal cancers.	Pubmed	4.889E-4	1.000E0	1.196E-3	1.199E-2	1	1	ENO2
Pubmed	29644529	Effects of increased accumulation of doxorubicin due to emodin on efflux transporter and LRP1 expression in lung adenocarcinoma and colorectal carcinoma cells.	Pubmed	4.889E-4	1.000E0	1.196E-3	1.199E-2	1	1	LRP1
Pubmed	28925394	Tissue inhibitor of metalloproteinase-1 promotes cell proliferation through YAP/TAZ activation in cancer.	Pubmed	4.889E-4	1.000E0	1.196E-3	1.199E-2	1	1	TIMP1
Pubmed	32842990	Osteopontin promoter polymorphisms and risk of urolithiasis: a candidate gene association and meta-analysis study.	Pubmed	4.889E-4	1.000E0	1.196E-3	1.199E-2	1	1	SPP1
Pubmed	15731245	The cytokine osteopontin modulates the severity of rotavirus diarrhea.	Pubmed	4.889E-4	1.000E0	1.196E-3	1.199E-2	1	1	SPP1
Pubmed	26987843	Genkwadaphnin promotes leukocyte migration by increasing CD44 expression via PKD1/NF-?B signaling pathway.	Pubmed	4.889E-4	1.000E0	1.196E-3	1.199E-2	1	1	CD44
Pubmed	11907044	Proteolytic processing of low density lipoprotein receptor-related protein mediates regulated release of its intracellular domain.	Pubmed	4.889E-4	1.000E0	1.196E-3	1.199E-2	1	1	LRP1
Pubmed	22461132	Osteopontin expression is associated with improved survival in patients with pancreatic adenocarcinoma.	Pubmed	4.889E-4	1.000E0	1.196E-3	1.199E-2	1	1	SPP1
Pubmed	36902377	Association of SNPs in the PAI1 Gene with Disease Recurrence and Clinical Outcome in Bladder Cancer.	Pubmed	4.889E-4	1.000E0	1.196E-3	1.199E-2	1	1	SERPINE1
Pubmed	19741245	Impaired angiogenic response in the corneas of mice lacking osteopontin.	Pubmed	4.889E-4	1.000E0	1.196E-3	1.199E-2	1	1	SPP1
Pubmed	24256371	Decorin: a possible marker for fetal growth restriction.	Pubmed	4.889E-4	1.000E0	1.196E-3	1.199E-2	1	1	DCN
Pubmed	18823373	Predictive value of MMP-7 expression for response to chemotherapy and survival in patients with non-small cell lung cancer.	Pubmed	4.889E-4	1.000E0	1.196E-3	1.199E-2	1	1	MMP7
Pubmed	33545174	Determining the quantitative relationship between glycolysis and GAPDH in cancer cells exhibiting the Warburg effect.	Pubmed	4.889E-4	1.000E0	1.196E-3	1.199E-2	1	1	GAPDH
Pubmed	26697491	Decorin: A Growth Factor Antagonist for Tumor Growth Inhibition.	Pubmed	4.889E-4	1.000E0	1.196E-3	1.199E-2	1	1	DCN
Pubmed	21730021	A novel role for neural cell adhesion molecule in modulating insulin signaling and adipocyte differentiation of mouse mesenchymal stem cells.	Pubmed	4.889E-4	1.000E0	1.196E-3	1.199E-2	1	1	NCAM1
Pubmed	26397192	Overexpression of osteopontin promotes resistance to cisplatin treatment in HCC.	Pubmed	4.889E-4	1.000E0	1.196E-3	1.199E-2	1	1	SPP1
Pubmed	28538980	Downregulation of Lysyl Oxidase Protects Retinal Endothelial Cells From High Glucose-Induced Apoptosis.	Pubmed	4.889E-4	1.000E0	1.196E-3	1.199E-2	1	1	LOX
Pubmed	26600502	Segment-specific targeting via RNA interference mediates down-regulation of OPN expression in hepatocellular carcinoma cells.	Pubmed	4.889E-4	1.000E0	1.196E-3	1.199E-2	1	1	SPP1
Pubmed	23052060	The association of inflammatory and fibrinolytic proteins with 5 year change in insulin clearance: the Insulin Resistance Atherosclerosis Study (IRAS).	Pubmed	4.889E-4	1.000E0	1.196E-3	1.199E-2	1	1	SERPINE1
Pubmed	24955483	Plasminogen activator inhibitor-1 and susceptibility to lung cancer: a population genetics perspective.	Pubmed	4.889E-4	1.000E0	1.196E-3	1.199E-2	1	1	SERPINE1
Pubmed	22972620	Prognostic value of CD44 expression in penile squamous cell carcinoma: a pilot study.	Pubmed	4.889E-4	1.000E0	1.196E-3	1.199E-2	1	1	CD44
Pubmed	15277520	The propeptide domain of lysyl oxidase induces phenotypic reversion of ras-transformed cells.	Pubmed	4.889E-4	1.000E0	1.196E-3	1.199E-2	1	1	LOX
Pubmed	12640447	Predicting hepatitis B virus-positive metastatic hepatocellular carcinomas using gene expression profiling and supervised machine learning.	Pubmed	4.889E-4	1.000E0	1.196E-3	1.199E-2	1	1	SPP1
Pubmed	22739984	Tissue inhibitor of metalloproteinases-1 protects human neurons from staurosporine and HIV-1-induced apoptosis: mechanisms and relevance to HIV-1-associated dementia.	Pubmed	4.889E-4	1.000E0	1.196E-3	1.199E-2	1	1	TIMP1
Pubmed	16552072	Osteopontin participates in Th1-mediated host resistance against nonlethal malaria parasite Plasmodium chabaudi chabaudi infection in mice.	Pubmed	4.889E-4	1.000E0	1.196E-3	1.199E-2	1	1	SPP1
Pubmed	32005637	Osteopontin - A potential biomarker of advanced liver disease.	Pubmed	4.889E-4	1.000E0	1.196E-3	1.199E-2	1	1	SPP1
Pubmed	16514083	Plasminogen activator inhibitor-1 from bone marrow-derived cells suppresses neointimal formation after vascular injury in mice.	Pubmed	4.889E-4	1.000E0	1.196E-3	1.199E-2	1	1	SERPINE1
Pubmed	15013897	Lattice corneal dystrophy type I without typical lattice lines: role of mutational analysis.	Pubmed	4.889E-4	1.000E0	1.196E-3	1.199E-2	1	1	TGFBI
Pubmed	15949549	The role of osteopontin in foreign body giant cell formation.	Pubmed	4.889E-4	1.000E0	1.196E-3	1.199E-2	1	1	SPP1
Pubmed	26518722	Targeting CD44 expressing cancer cells with anti-CD44 monoclonal antibody improves cellular uptake and antitumor efficacy of liposomal doxorubicin.	Pubmed	4.889E-4	1.000E0	1.196E-3	1.199E-2	1	1	CD44
Pubmed	16796899	[Relationship between polymorphisms of plasminogen activator inhibitor-1 promoter gene and pulmonary thromboembolism in Chinese Han population].	Pubmed	4.889E-4	1.000E0	1.196E-3	1.199E-2	1	1	SERPINE1
Pubmed	12857431	Absence of profound hyperinsulinism in polycystic ovary syndrome is associated with subtle elevations in the plasminogen activator inhibitor system.	Pubmed	4.889E-4	1.000E0	1.196E-3	1.199E-2	1	1	SERPINE1
Pubmed	23666750	Endogenous osteopontin promotes ozone-induced neutrophil recruitment to the lungs and airway hyperresponsiveness to methacholine.	Pubmed	4.889E-4	1.000E0	1.196E-3	1.199E-2	1	1	SPP1
Pubmed	26733586	Limited Unfolded Protein Response and Inflammation in Neuroserpinopathy.	Pubmed	4.889E-4	1.000E0	1.196E-3	1.199E-2	1	1	SERPINE1
Pubmed	28814781	Association between LRP1 C766T polymorphism and Alzheimer's disease susceptibility: a meta-analysis.	Pubmed	4.889E-4	1.000E0	1.196E-3	1.199E-2	1	1	LRP1
Pubmed	29717936	Different effects of global osteopontin and macrophage osteopontin in glomerular injury.	Pubmed	4.889E-4	1.000E0	1.196E-3	1.199E-2	1	1	SPP1
Pubmed	27409830	Osteopontin-a splice variant is overexpressed in papillary thyroid carcinoma and modulates invasive behavior.	Pubmed	4.889E-4	1.000E0	1.196E-3	1.199E-2	1	1	SPP1
Pubmed	21141508	[Mechanism of linoleic acid on the expression of plasminogen activator inhibitor type-1 in HepG2 cells].	Pubmed	4.889E-4	1.000E0	1.196E-3	1.199E-2	1	1	SERPINE1
Pubmed	19098125	Inhalation of urokinase-type plasminogen activator reduces airway remodeling in a murine asthma model.	Pubmed	4.889E-4	1.000E0	1.196E-3	1.199E-2	1	1	SERPINE1
Pubmed	15291816	Differential interactions of decorin and decorin mutants with type I and type VI collagens.	Pubmed	4.889E-4	1.000E0	1.196E-3	1.199E-2	1	1	DCN
Pubmed	25686504	Serum NSE level and disability progression in multiple sclerosis.	Pubmed	4.889E-4	1.000E0	1.196E-3	1.199E-2	1	1	ENO2
Pubmed	22499789	Expression-based genome-wide association study links the receptor CD44 in adipose tissue with type 2 diabetes.	Pubmed	4.889E-4	1.000E0	1.196E-3	1.199E-2	1	1	CD44
Pubmed	21768699	Osteopontin expression in nasopharyngeal carcinoma: its relevance to the clinical stage of the disease.	Pubmed	4.889E-4	1.000E0	1.196E-3	1.199E-2	1	1	SPP1
Pubmed	32223952	Frequency of CD44 positive cells in MKN45 cell line after treatment with docetaxel in two and three-dimensional cell cultures.	Pubmed	4.889E-4	1.000E0	1.196E-3	1.199E-2	1	1	CD44
Pubmed	35387700	Lower circulating neuron-specific enolase concentrations in adults and adolescents with severe mental illness.	Pubmed	4.889E-4	1.000E0	1.196E-3	1.199E-2	1	1	ENO2
Pubmed	30781721	The Role of Osteopontin as a Diagnostic and Prognostic Biomarker in Sepsis and Septic Shock.	Pubmed	4.889E-4	1.000E0	1.196E-3	1.199E-2	1	1	SPP1
Pubmed	3281256	The neural cell adhesion molecule (NCAM) as a regulator of cell-cell interactions.	Pubmed	4.889E-4	1.000E0	1.196E-3	1.199E-2	1	1	NCAM1
Pubmed	27312487	Osteopontin expression in co-cultures of human squamous cell carcinoma-derived cells and osteoblastic cells and its effects on the neoplastic cell phenotype and osteoclastic activation.	Pubmed	4.889E-4	1.000E0	1.196E-3	1.199E-2	1	1	SPP1
Pubmed	33135164	Overexpression of enolase 2 is associated with worsened prognosis and increased glycikolysis in papillary renal cell carcinoma.	Pubmed	4.889E-4	1.000E0	1.196E-3	1.199E-2	1	1	ENO2
Pubmed	35255971	Plasma Neuron-Specific Enolase is not a reliable biomarker for staging Trypanosoma brucei rhodesiense sleeping sickness patients.	Pubmed	4.889E-4	1.000E0	1.196E-3	1.199E-2	1	1	ENO2
Pubmed	17548669	The role of osteopontin in tumor progression and metastasis in breast cancer.	Pubmed	4.889E-4	1.000E0	1.196E-3	1.199E-2	1	1	SPP1
Pubmed	28211612	Genetic variants in the plasminogen activator inhibitor-1 gene are associated with an increased risk of radiation pneumonitis in lung cancer patients.	Pubmed	4.889E-4	1.000E0	1.196E-3	1.199E-2	1	1	SERPINE1
Pubmed	24472072	Plasminogen activator inhibitor-1 4G/5G polymorphism and ischemic stroke risk: a meta-analysis in Chinese population.	Pubmed	4.889E-4	1.000E0	1.196E-3	1.199E-2	1	1	SERPINE1
Pubmed	25687870	Overexpression of Plasminogen Activator Inhibitor-1 in Advanced Gastric Cancer with Aggressive Lymph Node Metastasis.	Pubmed	4.889E-4	1.000E0	1.196E-3	1.199E-2	1	1	SERPINE1
Pubmed	15050861	Association of neural cell adhesion molecule 1 gene polymorphisms with bipolar affective disorder in Japanese individuals.	Pubmed	4.889E-4	1.000E0	1.196E-3	1.199E-2	1	1	NCAM1
Pubmed	17464350	Inhibition of osteopontin would suppress angiogenesis in gastric cancer.	Pubmed	4.889E-4	1.000E0	1.196E-3	1.199E-2	1	1	SPP1
Pubmed	20371491	Adipocyte-derived factors potentiate nutrient-induced production of plasminogen activator inhibitor-1 by macrophages.	Pubmed	4.889E-4	1.000E0	1.196E-3	1.199E-2	1	1	SERPINE1
Pubmed	22171141	Osteopontin expression is associated with hepatopathologic changes in Schistosoma japonicum infected mice.	Pubmed	4.889E-4	1.000E0	1.196E-3	1.199E-2	1	1	SPP1
Pubmed	28114367	?-Iso-Cubebene Inhibits PDGF-Induced Vascular Smooth Muscle Cell Proliferation by Suppressing Osteopontin Expression.	Pubmed	4.889E-4	1.000E0	1.196E-3	1.199E-2	1	1	SPP1
Pubmed	31753053	DNA methylation at	Pubmed	4.889E-4	1.000E0	1.196E-3	1.199E-2	1	1	LRP1
Pubmed	30018080	CD44 is a RAS/STAT5-regulated invasion receptor that triggers disease expansion in advanced mastocytosis.	Pubmed	4.889E-4	1.000E0	1.196E-3	1.199E-2	1	1	CD44
Pubmed	16502012	Correlation between plasminogen activator inhibitor-1 4G/5G polymorphism and pre-eclampsia: an appraisal.	Pubmed	4.889E-4	1.000E0	1.196E-3	1.199E-2	1	1	SERPINE1
Pubmed	20096949	Serum MMP-7 is increased in diabetic renal disease and diabetic diastolic dysfunction.	Pubmed	4.889E-4	1.000E0	1.196E-3	1.199E-2	1	1	MMP7
Pubmed	28127669	Neuron-specific enolase and response to initial therapy are important prognostic factors in patients with small cell lung cancer.	Pubmed	4.889E-4	1.000E0	1.196E-3	1.199E-2	1	1	ENO2
Pubmed	21512162	Metabolic factors, adipose tissue, and plasminogen activator inhibitor-1 levels in type 2 diabetes: findings from the look AHEAD study.	Pubmed	4.889E-4	1.000E0	1.196E-3	1.199E-2	1	1	SERPINE1
Pubmed	15361354	Cholesterol diet enhances daily rhythm of Pai-1 mRNA in the mouse liver.	Pubmed	4.889E-4	1.000E0	1.196E-3	1.199E-2	1	1	SERPINE1
Pubmed	25009227	Quantitative determinants of aerobic glycolysis identify flux through the enzyme GAPDH as a limiting step.	Pubmed	4.889E-4	1.000E0	1.196E-3	1.199E-2	1	1	GAPDH
Pubmed	15781582	CD44 is a determinant of inflammatory bone loss.	Pubmed	4.889E-4	1.000E0	1.196E-3	1.199E-2	1	1	CD44
Pubmed	23592002	Tissue inhibitor of metalloproteinases-1 as a biological marker in colorectal cancer: influence of smoking on plasma levels?	Pubmed	4.889E-4	1.000E0	1.196E-3	1.199E-2	1	1	TIMP1
Pubmed	26168159	Tissue Inhibitor Of Matrix Metalloproteinase-1 Is Required for High-Fat Diet-Induced Glucose Intolerance and Hepatic Steatosis in Mice.	Pubmed	4.889E-4	1.000E0	1.196E-3	1.199E-2	1	1	TIMP1
Pubmed	12761568	Osteopontin polymorphisms and disease course in multiple sclerosis.	Pubmed	4.889E-4	1.000E0	1.196E-3	1.199E-2	1	1	SPP1
Pubmed	17938813	Food deprivation induces adipose plasminogen activator inhibitor-1 (PAI-1) expression without accumulation of plasma PAI-1 in genetically obese and diabetic db/db mice.	Pubmed	4.889E-4	1.000E0	1.196E-3	1.199E-2	1	1	SERPINE1
Pubmed	29190493	BIGH3 Promotes Osteolytic Lesions in Renal Cell Carcinoma Bone Metastasis by Inhibiting Osteoblast Differentiation.	Pubmed	4.889E-4	1.000E0	1.196E-3	1.199E-2	1	1	TGFBI
Pubmed	27893784	Circadian Variation of Plasminogen-Activator-Inhibitor-1 Levels in Children with Meningococcal Sepsis.	Pubmed	4.889E-4	1.000E0	1.196E-3	1.199E-2	1	1	SERPINE1
Pubmed	9634821	Sustained somatic gene inactivation by viral transfer of Cre recombinase.	Pubmed	4.889E-4	1.000E0	1.196E-3	1.199E-2	1	1	LRP1
Pubmed	37072184	Low-density lipoprotein receptor-related protein 1 (LRP1) as an auxiliary host factor for RNA viruses.	Pubmed	4.889E-4	1.000E0	1.196E-3	1.199E-2	1	1	LRP1
Pubmed	16433860	Sequence variants of the secreted phosphoprotein 1 gene are associated with total serum immunoglobulin E levels in a Japanese population.	Pubmed	4.889E-4	1.000E0	1.196E-3	1.199E-2	1	1	SPP1
Pubmed	24871103	Osteopontin deletion prevents the development of obesity and hepatic steatosis via impaired adipose tissue matrix remodeling and reduced inflammation and fibrosis in adipose tissue and liver in mice.	Pubmed	4.889E-4	1.000E0	1.196E-3	1.199E-2	1	1	SPP1
Pubmed	31682231	Association of CD44 gene rs187115 polymorphism with colorectal cancer risk and prognosis in Chinese Han population: a case-control study.	Pubmed	4.889E-4	1.000E0	1.196E-3	1.199E-2	1	1	CD44
Pubmed	28032860	Osteopontin facilitates tumor metastasis by regulating epithelial-mesenchymal plasticity.	Pubmed	4.889E-4	1.000E0	1.196E-3	1.199E-2	1	1	SPP1
Pubmed	16900028	Genetics of corneal dystrophies: the evolving landscape.	Pubmed	4.889E-4	1.000E0	1.196E-3	1.199E-2	1	1	TGFBI
Pubmed	25129125	CD44 expression in curettage and postoperative specimens of endometrial cancer.	Pubmed	4.889E-4	1.000E0	1.196E-3	1.199E-2	1	1	CD44
Pubmed	21191728	Case of lattice corneal dystrophy due to L527R mutation in the TGFBI gene with asymmetric corneal opacity in eye laterality.	Pubmed	4.889E-4	1.000E0	1.196E-3	1.199E-2	1	1	TGFBI
Pubmed	25132760	Osteopontin knockdown suppresses the growth and angiogenesis of colon cancer cells.	Pubmed	4.889E-4	1.000E0	1.196E-3	1.199E-2	1	1	SPP1
Pubmed	27272255	Association between PAI-1 4G/5G polymorphism and diabetic nephropathy: a meta-analysis in the Chinese population.	Pubmed	4.889E-4	1.000E0	1.196E-3	1.199E-2	1	1	SERPINE1
Pubmed	22653265	Upregulation of Gp96 correlates with the radiosensitivity and five-year survival rate of nasopharyngeal carcinoma.	Pubmed	4.889E-4	1.000E0	1.196E-3	1.199E-2	1	1	HSP90B1
Pubmed	26708679	CD44 promotes chemoresistance in T-ALL by increased drug efflux.	Pubmed	4.889E-4	1.000E0	1.196E-3	1.199E-2	1	1	CD44
Pubmed	16494848	Regulation of matrilysin expression in endothelium by fibroblast growth factor-2.	Pubmed	4.889E-4	1.000E0	1.196E-3	1.199E-2	1	1	MMP7
Pubmed	11801551	Matrix metalloproteinase-7 expression in colorectal cancer liver metastases: evidence for involvement of MMP-7 activation in human cancer metastases.	Pubmed	4.889E-4	1.000E0	1.196E-3	1.199E-2	1	1	MMP7
Pubmed	21683247	Serpin-Enzyme Receptors LDL Receptor-Related Protein 1.	Pubmed	4.889E-4	1.000E0	1.196E-3	1.199E-2	1	1	LRP1
Pubmed	21165441	Immunoreactivity of neuron-specific enolase (NSE) in human pancreas in health and type 1 diabetes mellitus.	Pubmed	4.889E-4	1.000E0	1.196E-3	1.199E-2	1	1	ENO2
Pubmed	30540779	Gamma secretase dependent release of the CD44 cytoplasmic tail upregulates IFI16 in cd44-/- tumor cells, MEFs and macrophages.	Pubmed	4.889E-4	1.000E0	1.196E-3	1.199E-2	1	1	CD44
Pubmed	32102897	Heat Shock Protein 47 Maintains Cancer Cell Growth by Inhibiting the Unfolded Protein Response Transducer IRE1?.	Pubmed	4.889E-4	1.000E0	1.196E-3	1.199E-2	1	1	SERPINH1
Pubmed	24413633	Novel decorin mutation in a Chinese family with congenital stromal corneal dystrophy.	Pubmed	4.889E-4	1.000E0	1.196E-3	1.199E-2	1	1	DCN
Pubmed	21212386	Genetic variation in NCAM1 contributes to left ventricular wall thickness in hypertensive families.	Pubmed	4.889E-4	1.000E0	1.196E-3	1.199E-2	1	1	NCAM1
Pubmed	23846809	NSE, a potential biomarker, is closely connected to diabetic peripheral neuropathy.	Pubmed	4.889E-4	1.000E0	1.196E-3	1.199E-2	1	1	ENO2
Pubmed	19366056	Role of osteopontin in breast cancer patients.	Pubmed	4.889E-4	1.000E0	1.196E-3	1.199E-2	1	1	SPP1
Pubmed	14726964	CD56-positive cells with or without synaptophysin expression are recognized in the pancreatic duct epithelium: a study with adult and fetal tissues and specimens from chronic pancreatitis.	Pubmed	4.889E-4	1.000E0	1.196E-3	1.199E-2	1	1	NCAM1
Pubmed	17379280	Polyphenols downregulate PAI-1 gene expression in cultured human coronary artery endothelial cells: molecular contributor to cardiovascular protection.	Pubmed	4.889E-4	1.000E0	1.196E-3	1.199E-2	1	1	SERPINE1
Pubmed	21887252	A peptide mimetic targeting trans-homophilic NCAM binding sites promotes spatial learning and neural plasticity in the hippocampus.	Pubmed	4.889E-4	1.000E0	1.196E-3	1.199E-2	1	1	NCAM1
Pubmed	25120740	Prognostic value of CD44 expression in non-small cell lung cancer: a systematic review.	Pubmed	4.889E-4	1.000E0	1.196E-3	1.199E-2	1	1	CD44
Pubmed	21707759	Elevated MMP-7 levels in patients with systemic sclerosis: correlation with pulmonary involvement.	Pubmed	4.889E-4	1.000E0	1.196E-3	1.199E-2	1	1	MMP7
Pubmed	14967934	Dynamics of betaig-h3 mRNA expression during pregnancy in the uterus and the placenta of the mouse: a possible regulatory factor for trophoblastic invasion.	Pubmed	4.889E-4	1.000E0	1.196E-3	1.199E-2	1	1	TGFBI
Pubmed	15610159	Oxytocin neuron activation in NCAM-deficient mice: anatomical and functional consequences.	Pubmed	4.889E-4	1.000E0	1.196E-3	1.199E-2	1	1	NCAM1
Pubmed	29066004	Microstructural white matter abnormalities in patients with COL6A3 mutations (DYT27 dystonia).	Pubmed	4.889E-4	1.000E0	1.196E-3	1.199E-2	1	1	COL6A3
Pubmed	22134139	4G/5G Polymorphism of the plasminogen activator inhibitor-1 gene is associated with multiple organ dysfunction in critically ill patients.	Pubmed	4.889E-4	1.000E0	1.196E-3	1.199E-2	1	1	SERPINE1
Pubmed	37865162	A novel role of TGFBI in macrophage polarization and macrophage-induced pancreatic cancer growth and therapeutic resistance.	Pubmed	4.889E-4	1.000E0	1.196E-3	1.199E-2	1	1	TGFBI
Pubmed	33644883	Regulation of lysyl oxidase expression in THP-1 cell-derived M2-like macrophages.	Pubmed	4.889E-4	1.000E0	1.196E-3	1.199E-2	1	1	LOX
Pubmed	12198773	Differential expression of CD44(S) and variant isoforms v3, v10 in three-dimensional cultures of mouse melanoma cell lines.	Pubmed	4.889E-4	1.000E0	1.196E-3	1.199E-2	1	1	CD44
Pubmed	15084239	Molecular analysis of metastasis in a polyomavirus middle T mouse model: the role of osteopontin.	Pubmed	4.889E-4	1.000E0	1.196E-3	1.199E-2	1	1	SPP1
Pubmed	16202290	[Correlation between 4G and 5G genetypes distribution of plasminogen activator inhibitor-1 gene polymorphism in its promoter region with polycystic ovarian syndrome].	Pubmed	4.889E-4	1.000E0	1.196E-3	1.199E-2	1	1	SERPINE1
Pubmed	17161063	Plasminogen activator inhibitor type 1 gene polymorphisms and haplotypes are associated with plasma plasminogen activator inhibitor type 1 levels but not with myocardial infarction or stroke.	Pubmed	4.889E-4	1.000E0	1.196E-3	1.199E-2	1	1	SERPINE1
Pubmed	8005097	Expression of N-CAM in fertilized pre- and periimplantation and parthenogenetically activated mouse embryos.	Pubmed	4.889E-4	1.000E0	1.196E-3	1.199E-2	1	1	NCAM1
Pubmed	18981124	Hyaluronan induces cell death in activated T cells through CD44.	Pubmed	4.889E-4	1.000E0	1.196E-3	1.199E-2	1	1	CD44
Pubmed	17804466	Polymorphisms in the genes of the urokinase plasminogen activation system in relation to colorectal cancer.	Pubmed	4.889E-4	1.000E0	1.196E-3	1.199E-2	1	1	SERPINE1
Pubmed	12446188	Expression of neural cell-adhesion molecule mRNA during mouse molar tooth development.	Pubmed	4.889E-4	1.000E0	1.196E-3	1.199E-2	1	1	NCAM1
Pubmed	12207337	Trafficking of CD44-deficient murine lymphocytes under normal and inflammatory conditions.	Pubmed	4.889E-4	1.000E0	1.196E-3	1.199E-2	1	1	CD44
Pubmed	31094488	Truncating variant burden in high-functioning autism and pleiotropic effects of LRP1 across psychiatric phenotypes.	Pubmed	4.889E-4	1.000E0	1.196E-3	1.199E-2	1	1	LRP1
Pubmed	22788972	CD44 rs13347 C>T polymorphism predicts breast cancer risk and prognosis in Chinese populations.	Pubmed	4.889E-4	1.000E0	1.196E-3	1.199E-2	1	1	CD44
Pubmed	16880782	Expression of osteopontin in oesophageal squamous cell carcinoma.	Pubmed	4.889E-4	1.000E0	1.196E-3	1.199E-2	1	1	SPP1
Pubmed	8307199	Expression of alpha 2-macroglobulin receptor/low density lipoprotein receptor-related protein is increased in reactive and neoplastic glial cells.	Pubmed	4.889E-4	1.000E0	1.196E-3	1.199E-2	1	1	LRP1
Pubmed	17708612	Effects of body-resistance strengthening and tumor-suppressing granules on immune adhesion function of red blood cells and expression of metastasis protein CD44 in tumor cells of patients with esophageal carcinoma.	Pubmed	4.889E-4	1.000E0	1.196E-3	1.199E-2	1	1	CD44
Pubmed	6577452	Kinetics of homophilic binding by embryonic and adult forms of the neural cell adhesion molecule.	Pubmed	4.889E-4	1.000E0	1.196E-3	1.199E-2	1	1	NCAM1
Pubmed	24448344	Identification of secreted phosphoprotein 1 gene as a new rheumatoid arthritis susceptibility gene.	Pubmed	4.889E-4	1.000E0	1.196E-3	1.199E-2	1	1	SPP1
Pubmed	22736074	The role of TNF-? and PAI-1 gene polymorphisms in familial Mediterranean fever.	Pubmed	4.889E-4	1.000E0	1.196E-3	1.199E-2	1	1	SERPINE1
Pubmed	25238221	Role of rs1466535 low density lipoprotein receptor-related protein 1 (LRP1) gene polymorphism in carotid artery disease.	Pubmed	4.889E-4	1.000E0	1.196E-3	1.199E-2	1	1	LRP1
Pubmed	28599907	Association of Plasminogen Activator Inhibitor 1 (SERPINE1) Polymorphisms and Aneurysmal Subarachnoid Hemorrhage.	Pubmed	4.889E-4	1.000E0	1.196E-3	1.199E-2	1	1	SERPINE1
Pubmed	19345948	CD44-deficiency on hematopoietic cells limits T-cell number but does not protect against atherogenesis in LDL receptor-deficient mice.	Pubmed	4.889E-4	1.000E0	1.196E-3	1.199E-2	1	1	CD44
Pubmed	32270301	Matrix metalloproteinase-7 in platelet-activated macrophages accounts for cardiac remodeling in uremic mice.	Pubmed	4.889E-4	1.000E0	1.196E-3	1.199E-2	1	1	MMP7
Pubmed	7513650	Immunocytochemical localization of CD44 in the mouse retina.	Pubmed	4.889E-4	1.000E0	1.196E-3	1.199E-2	1	1	CD44
Pubmed	20668226	Endothelium-derived but not platelet-derived protein disulfide isomerase is required for thrombus formation in vivo.	Pubmed	4.889E-4	1.000E0	1.196E-3	1.199E-2	1	1	P4HB
Pubmed	19729608	Smooth muscle LDL receptor-related protein-1 inactivation reduces vascular reactivity and promotes injury-induced neointima formation.	Pubmed	4.889E-4	1.000E0	1.196E-3	1.199E-2	1	1	LRP1
Pubmed	17005586	Estimated numbers and prevalence of PI*S and PI*Z deficiency alleles of alpha1-antitrypsin deficiency in Asia.	Pubmed	4.889E-4	1.000E0	1.196E-3	1.199E-2	1	1	SERPINE1
Pubmed	11207560	CD44 binds to the Shigella IpaB protein and participates in bacterial invasion of epithelial cells.	Pubmed	4.889E-4	1.000E0	1.196E-3	1.199E-2	1	1	CD44
Pubmed	25823818	By activating matrix metalloproteinase-7, shear stress promotes chondrosarcoma cell motility, invasion and lung colonization.	Pubmed	4.889E-4	1.000E0	1.196E-3	1.199E-2	1	1	MMP7
Pubmed	30238981	Laminar shear stress-provoked cytoskeletal changes are mediated by epigenetic reprogramming of TIMP1 in human primary smooth muscle cells.	Pubmed	4.889E-4	1.000E0	1.196E-3	1.199E-2	1	1	TIMP1
Pubmed	20824216	Osteopontin impairs host defense during established gram-negative sepsis caused by Burkholderia pseudomallei (melioidosis).	Pubmed	4.889E-4	1.000E0	1.196E-3	1.199E-2	1	1	SPP1
Pubmed	730182	Gene dosage effect for human triosephosphate isomerase and glyceraldehyde-3-phosphate dehydrogenase in partial trisomy 12p13 and trisomy 18p.	Pubmed	4.889E-4	1.000E0	1.196E-3	1.199E-2	1	1	GAPDH
Pubmed	25932922	Plasminogen activator inhibitor-1 in cigarette smoke exposure and influenza A virus infection-induced lung injury.	Pubmed	4.889E-4	1.000E0	1.196E-3	1.199E-2	1	1	SERPINE1
Pubmed	27444202	Osteopontin, a Key Mediator Expressed by Senescent Pulmonary Vascular Cells in Pulmonary Hypertension.	Pubmed	4.889E-4	1.000E0	1.196E-3	1.199E-2	1	1	SPP1
Pubmed	17597534	GAPDH is not regulated in human glioblastoma under hypoxic conditions.	Pubmed	4.889E-4	1.000E0	1.196E-3	1.199E-2	1	1	GAPDH
Pubmed	7755976	Localization of NCAM on NCAM-B-expressing cells with inhibited migration in collagen.	Pubmed	4.889E-4	1.000E0	1.196E-3	1.199E-2	1	1	NCAM1
Pubmed	20429897	4G/5G polymorphism of PAI-1 gene is associated with multiple organ dysfunction and septic shock in pneumonia induced severe sepsis: prospective, observational, genetic study.	Pubmed	4.889E-4	1.000E0	1.196E-3	1.199E-2	1	1	SERPINE1
Pubmed	15890357	The gp130 ligand oncostatin M regulates tissue inhibitor of metalloproteinases-1 through ERK1/2 and p38 in human adult cardiac myocytes and in human adult cardiac fibroblasts: a possible role for the gp130/gp130 ligand system in the modulation of extracellular matrix degradation in the human heart.	Pubmed	4.889E-4	1.000E0	1.196E-3	1.199E-2	1	1	TIMP1
Pubmed	34572536	Phosphorylated Osteopontin Secreted from Cancer Cells Induces Cancer Cell Motility.	Pubmed	4.889E-4	1.000E0	1.196E-3	1.199E-2	1	1	SPP1
Pubmed	23079960	Osteopontin promoter polymorphisms at locus -443 significantly affect the metastasis and prognosis of human hepatocellular carcinoma.	Pubmed	4.889E-4	1.000E0	1.196E-3	1.199E-2	1	1	SPP1
Pubmed	15769908	GAPDH as a housekeeping gene: analysis of GAPDH mRNA expression in a panel of 72 human tissues.	Pubmed	4.889E-4	1.000E0	1.196E-3	1.199E-2	1	1	GAPDH
Pubmed	35023031	Role of CD44 isoforms in epithelial-mesenchymal plasticity and metastasis.	Pubmed	4.889E-4	1.000E0	1.196E-3	1.199E-2	1	1	CD44
Pubmed	32323842	Lentivirus?mediated CD44s expression increases human basal cell carcinoma cell resistance against vismodegib.	Pubmed	4.889E-4	1.000E0	1.196E-3	1.199E-2	1	1	CD44
Pubmed	21311952	Enhanced functional stability of plasminogen activator inhibitor-1 in patients with livedoid vasculopathy.	Pubmed	4.889E-4	1.000E0	1.196E-3	1.199E-2	1	1	SERPINE1
Pubmed	16504370	Expression of CD44 adhesion molecules on human placentae.	Pubmed	4.889E-4	1.000E0	1.196E-3	1.199E-2	1	1	CD44
Pubmed	9778693	Identification of positive and negative regulator elements for the tissue inhibitor of metalloproteinase 1 gene.	Pubmed	4.889E-4	1.000E0	1.196E-3	1.199E-2	1	1	TIMP1
Pubmed	24157812	Osteopontin-a alters glucose homeostasis in anchorage-independent breast cancer cells.	Pubmed	4.889E-4	1.000E0	1.196E-3	1.199E-2	1	1	SPP1
Pubmed	21742364	Osteopontin upregulation in rotavirus-induced murine biliary atresia requires replicating virus but is not necessary for development of biliary atresia.	Pubmed	4.889E-4	1.000E0	1.196E-3	1.199E-2	1	1	SPP1
Pubmed	21370208	Plasminogen activator inhibitor-1 gene polymorphisms in pre-eclampsia.	Pubmed	4.889E-4	1.000E0	1.196E-3	1.199E-2	1	1	SERPINE1
Pubmed	12761249	Plasminogen activator inhibitor-1 is a significant determinant of renal injury in experimental crescentic glomerulonephritis.	Pubmed	4.889E-4	1.000E0	1.196E-3	1.199E-2	1	1	SERPINE1
Pubmed	24412090	Osteopontin promotes the invasive growth of melanoma cells by activating integrin ?v?3 and down-regulating tetraspanin CD9.	Pubmed	4.889E-4	1.000E0	1.196E-3	1.199E-2	1	1	SPP1
Pubmed	16613849	The C5 domain of the collagen VI alpha3(VI) chain is critical for extracellular microfibril formation and is present in the extracellular matrix of cultured cells.	Pubmed	4.889E-4	1.000E0	1.196E-3	1.199E-2	1	1	COL6A3
Pubmed	12832452	CD44v7 interferes with activation-induced cell death by up-regulation of anti-apoptotic gene expression.	Pubmed	4.889E-4	1.000E0	1.196E-3	1.199E-2	1	1	CD44
Pubmed	19752220	Efficient cross-priming of antiviral CD8+ T cells by antigen donor cells is GRP94 independent.	Pubmed	4.889E-4	1.000E0	1.196E-3	1.199E-2	1	1	HSP90B1
Pubmed	19234104	Osteopontin deficiency protects against airway remodeling and hyperresponsiveness in chronic asthma.	Pubmed	4.889E-4	1.000E0	1.196E-3	1.199E-2	1	1	SPP1
Pubmed	16325770	Glycated albumin and cross-linking of CD44 induce scavenger receptor expression and uptake of oxidized LDL in human monocytes.	Pubmed	4.889E-4	1.000E0	1.196E-3	1.199E-2	1	1	CD44
Pubmed	31514337	TGFBI Protein Is Increased in the Urine of Patients with High-Grade Urothelial Carcinomas, and Promotes Cell Proliferation and Migration.	Pubmed	4.889E-4	1.000E0	1.196E-3	1.199E-2	1	1	TGFBI
Pubmed	27903985	The tissue inhibitor of metalloproteinases-1 (TIMP-1) promotes survival and migration of acute myeloid leukemia cells through CD63/PI3K/Akt/p21 signaling.	Pubmed	4.889E-4	1.000E0	1.196E-3	1.199E-2	1	1	TIMP1
Pubmed	25266800	Association of osteopontin expression with the prognosis of glioma patient: a meta-analysis.	Pubmed	4.889E-4	1.000E0	1.196E-3	1.199E-2	1	1	SPP1
Pubmed	17317389	A clinical and histopathologic examination of accelerated TGFBIp deposition after LASIK in combined granular-lattice corneal dystrophy.	Pubmed	4.889E-4	1.000E0	1.196E-3	1.199E-2	1	1	TGFBI
Pubmed	35474212	Annexin A2: The diversity of pathological effects in tumorigenesis and immune response.	Pubmed	4.889E-4	1.000E0	1.196E-3	1.199E-2	1	1	ANXA2
Pubmed	30334491	The Effect of PAI-1 Gene Variants and PAI-1 Plasma Levels on Development of Thrombophilia in Patients With Klinefelter Syndrome.	Pubmed	4.889E-4	1.000E0	1.196E-3	1.199E-2	1	1	SERPINE1
Pubmed	15325800	CD44 is dispensable for B lymphopoiesis.	Pubmed	4.889E-4	1.000E0	1.196E-3	1.199E-2	1	1	CD44
Pubmed	20886187	The dengue virus envelope protein induced PAI-1 gene expression via MEK/ERK pathways.	Pubmed	4.889E-4	1.000E0	1.196E-3	1.199E-2	1	1	SERPINE1
Pubmed	18368482	A peptide motif from the second fibronectin module of the neural cell adhesion molecule, NCAM, NLIKQDDGGSPIRHY, is a binding site for the FGF receptor.	Pubmed	4.889E-4	1.000E0	1.196E-3	1.199E-2	1	1	NCAM1
Pubmed	16816384	Involvement of endothelial CD44 during in vivo angiogenesis.	Pubmed	4.889E-4	1.000E0	1.196E-3	1.199E-2	1	1	CD44
Pubmed	28598864	Advances in vascular thiol isomerase function.	Pubmed	4.889E-4	1.000E0	1.196E-3	1.199E-2	1	1	P4HB
Pubmed	12063175	Inhibition of Rho/Rho-kinase signaling downregulates plasminogen activator inhibitor-1 synthesis in cultured human monocytes.	Pubmed	4.889E-4	1.000E0	1.196E-3	1.199E-2	1	1	SERPINE1
Pubmed	22270544	Inhibition of immunoglobulin secretion from peripheral blood mononuclear cells by glucose-regulated protein94 (Grp94) in allergic subjects.	Pubmed	4.889E-4	1.000E0	1.196E-3	1.199E-2	1	1	HSP90B1
Pubmed	14623266	WAY-140312 reduces plasma PAI-1 while maintaining normal platelet aggregation.	Pubmed	4.889E-4	1.000E0	1.196E-3	1.199E-2	1	1	SERPINE1
Pubmed	15516780	The plasminogen activator system in young and lean women with polycystic ovary syndrome.	Pubmed	4.889E-4	1.000E0	1.196E-3	1.199E-2	1	1	SERPINE1
Pubmed	30142697	Epithelial-mesenchymal transition is activated in CD44-positive malignant ascites tumor cells of gastrointestinal cancer.	Pubmed	4.889E-4	1.000E0	1.196E-3	1.199E-2	1	1	CD44
Pubmed	37530333	Glomerular parietal epithelial expression of CD44 in minimal change nephrotic syndrome and primary focal segmental glomerulosclerosis: A clinico-pathological study.	Pubmed	4.889E-4	1.000E0	1.196E-3	1.199E-2	1	1	CD44
Pubmed	20706793	Evaluation of the association of urokinase plasminogen activator system gene polymorphisms with susceptibility and pathological development of hepatocellular carcinoma.	Pubmed	4.889E-4	1.000E0	1.196E-3	1.199E-2	1	1	SERPINE1
Pubmed	21827751	CD44 and HCELL: preventing hematogenous metastasis at step 1.	Pubmed	4.889E-4	1.000E0	1.196E-3	1.199E-2	1	1	CD44
Pubmed	21815777	Prognostic significance of neuron-specific enolase in patients with diffuse large B-cell lymphoma treated with rituximab-based immunochemotherapy.	Pubmed	4.889E-4	1.000E0	1.196E-3	1.199E-2	1	1	ENO2
Pubmed	15998773	Osteopontin is overexpressed in human papillary thyroid carcinomas and enhances thyroid carcinoma cell invasiveness.	Pubmed	4.889E-4	1.000E0	1.196E-3	1.199E-2	1	1	SPP1
Pubmed	28321652	Role of plasminogen activator inhibitor-1 in glucocorticoid-induced muscle change in mice.	Pubmed	4.889E-4	1.000E0	1.196E-3	1.199E-2	1	1	SERPINE1
Pubmed	26719155	Serum Neuron-Specific Enolase Levels Predict the Efficacy of First-Line Epidermal Growth Factor Receptor (EGFR) Tyrosine Kinase Inhibitors in Patients With Non-Small Cell Lung Cancer Harboring EGFR Mutations.	Pubmed	4.889E-4	1.000E0	1.196E-3	1.199E-2	1	1	ENO2
Pubmed	21395558	?ig-h3 regulates store-operated Ca2+ entry and promotes the invasion of human hepatocellular carcinoma cells.	Pubmed	4.889E-4	1.000E0	1.196E-3	1.199E-2	1	1	TGFBI
Pubmed	19608871	Matrilysin-1 mediates bronchiolization of alveoli, a potential premalignant change in lung cancer.	Pubmed	4.889E-4	1.000E0	1.196E-3	1.199E-2	1	1	MMP7
Pubmed	25661364	Circulating annexin A2 as a biomarker in gastric cancer patients: correlation with clinical variables.	Pubmed	4.889E-4	1.000E0	1.196E-3	1.199E-2	1	1	ANXA2
Pubmed	36098461	Wnt5a/?-catenin axis is involved in the downregulation of AT2 lineage by PAI-1.	Pubmed	4.889E-4	1.000E0	1.196E-3	1.199E-2	1	1	SERPINE1
Pubmed	35451542	OPN N-glycosylation promoted bone destruction.	Pubmed	4.889E-4	1.000E0	1.196E-3	1.199E-2	1	1	SPP1
Pubmed	16407289	Regulation of the composition of the extracellular matrix by low density lipoprotein receptor-related protein-1: activities based on regulation of mRNA expression.	Pubmed	4.889E-4	1.000E0	1.196E-3	1.199E-2	1	1	LRP1
Pubmed	12691731	Overexpression and nuclear accumulation of glyceraldehyde-3-phosphate dehydrogenase in a transgenic mouse model of Huntington&#39;s disease.	Pubmed	4.889E-4	1.000E0	1.196E-3	1.199E-2	1	1	GAPDH
Pubmed	12820426	Expression of E-cadherin, beta-catenin, CD44s and CD44v6 in gastric adenocarcinoma: relationship with lymph node metastasis.	Pubmed	4.889E-4	1.000E0	1.196E-3	1.199E-2	1	1	CD44
Pubmed	11592048	[The study of PAI-1 promotor region gene polymorphism in cerebrovascular disease].	Pubmed	4.889E-4	1.000E0	1.196E-3	1.199E-2	1	1	SERPINE1
Pubmed	14653439	The PAI-1 gene 4G/5G polymorphism and deep vein thrombosis in patients with inherited thrombophilia.	Pubmed	4.889E-4	1.000E0	1.196E-3	1.199E-2	1	1	SERPINE1
Pubmed	15696117	Matrilysin (MMP-7) is a major matrix metalloproteinase upregulated in biliary atresia-associated liver fibrosis.	Pubmed	4.889E-4	1.000E0	1.196E-3	1.199E-2	1	1	MMP7
Pubmed	18093850	Adenovirus-mediated RNA interference against collagen-specific molecular chaperone 47-KDa heat shock protein suppresses scar formation on mouse wounds.	Pubmed	4.889E-4	1.000E0	1.196E-3	1.199E-2	1	1	SERPINH1
Pubmed	24558422	Respiratory syncytial virus (RSV) infection in elderly mice results in altered antiviral gene expression and enhanced pathology.	Pubmed	4.889E-4	1.000E0	1.196E-3	1.199E-2	1	1	SPP1
Pubmed	26817521	PAI-1, a target gene of miR-143, regulates invasion and metastasis by upregulating MMP-13 expression of human osteosarcoma.	Pubmed	4.889E-4	1.000E0	1.196E-3	1.199E-2	1	1	SERPINE1
Pubmed	25337653	COL6A3 is regulated by leptin in human adipose tissue and reduced in obesity.	Pubmed	4.889E-4	1.000E0	1.196E-3	1.199E-2	1	1	COL6A3
Pubmed	11592076	Variant isoforms of CD44 are required in early thymocyte development.	Pubmed	4.889E-4	1.000E0	1.196E-3	1.199E-2	1	1	CD44
Pubmed	26252284	Meta-Analysis of Prognostic and Clinical Significance of CD44v6 in Esophageal Cancer.	Pubmed	4.889E-4	1.000E0	1.196E-3	1.199E-2	1	1	CD44
Pubmed	25277531	Polymorphism -433 C>T of the Osteopontin gene is associated with the susceptibility to develop gliomas and their prognosis in a Chinese cohort.	Pubmed	4.889E-4	1.000E0	1.196E-3	1.199E-2	1	1	SPP1
Pubmed	12411303	CD44-stimulated human B cells express transcripts specifically involved in immunomodulation and inflammation as analyzed by DNA microarrays.	Pubmed	4.889E-4	1.000E0	1.196E-3	1.199E-2	1	1	CD44
Pubmed	23883434	Osteopontin genetic variants are associated with overall survival in advanced non-small-cell lung cancer patients and bone metastasis.	Pubmed	4.889E-4	1.000E0	1.196E-3	1.199E-2	1	1	SPP1
Pubmed	16601834	Less pronounced enhancement of thrombin-dependent inactivation of plasminogen activator inhibitor type 1 by low molecular weight heparin compared with unfractionated heparin.	Pubmed	4.889E-4	1.000E0	1.196E-3	1.199E-2	1	1	SERPINE1
Pubmed	12654781	Cloning and expression of the Escherichia coli K1 outer membrane protein A receptor, a gp96 homologue.	Pubmed	4.889E-4	1.000E0	1.196E-3	1.199E-2	1	1	HSP90B1
Pubmed	21514415	Osteopontin modulates inflammation, mucin production, and gene expression signatures after inhalation of asbestos in a murine model of fibrosis.	Pubmed	4.889E-4	1.000E0	1.196E-3	1.199E-2	1	1	SPP1
Pubmed	30670154	Plasminogen activator inhibitor-1 is associated with the metabolism and development of advanced colonic polyps.	Pubmed	4.889E-4	1.000E0	1.196E-3	1.199E-2	1	1	SERPINE1
Pubmed	23726757	The role of ?2-integrins and CD44 in intrahepatic leukocyte sequestration.	Pubmed	4.889E-4	1.000E0	1.196E-3	1.199E-2	1	1	CD44
Pubmed	18463321	PAI-1 donor polymorphism influences long-term kidney graft survival.	Pubmed	4.889E-4	1.000E0	1.196E-3	1.199E-2	1	1	SERPINE1
Pubmed	26338966	Stroma derived COL6A3 is a potential prognosis marker of colorectal carcinoma revealed by quantitative proteomics.	Pubmed	4.889E-4	1.000E0	1.196E-3	1.199E-2	1	1	COL6A3
Pubmed	31827648	Urinary Matrix Metalloproteinase-7 and Prediction of AKI Progression Post Cardiac Surgery.	Pubmed	4.889E-4	1.000E0	1.196E-3	1.199E-2	1	1	MMP7
Pubmed	12640111	Lysyl oxidase inhibits ras-mediated transformation by preventing activation of NF-kappa B.	Pubmed	4.889E-4	1.000E0	1.196E-3	1.199E-2	1	1	LOX
Pubmed	16407205	Tumor cells enhance their own CD44 cleavage and motility by generating hyaluronan fragments.	Pubmed	4.889E-4	1.000E0	1.196E-3	1.199E-2	1	1	CD44
Pubmed	25386620	Functional stability of plasminogen activator inhibitor-1.	Pubmed	4.889E-4	1.000E0	1.196E-3	1.199E-2	1	1	SERPINE1
Pubmed	28680095	Osteopontin facilitates West Nile virus neuroinvasion via neutrophil "Trojan horse" transport.	Pubmed	4.889E-4	1.000E0	1.196E-3	1.199E-2	1	1	SPP1
Pubmed	22258825	4G/5G polymorphism modulates PAI-1 circulating levels in obese women.	Pubmed	4.889E-4	1.000E0	1.196E-3	1.199E-2	1	1	SERPINE1
Pubmed	5073693	Starch-gel electrophoresis of four enzymes from human red blood cells: glyceraldehyde-3-phosphate dehydrogenase, fructoaldolase, glyoxalase II and sorbitol dehydrogenase.	Pubmed	4.889E-4	1.000E0	1.196E-3	1.199E-2	1	1	GAPDH
Pubmed	23871496	Body adiposity but not insulin resistance is associated with -675 4G/5G polymorphism in the PAI-1 gene in a sample of Mexican children.	Pubmed	4.889E-4	1.000E0	1.196E-3	1.199E-2	1	1	SERPINE1
Pubmed	25407518	Role of decorin in multiple myeloma (MM) bone marrow microenvironment.	Pubmed	4.889E-4	1.000E0	1.196E-3	1.199E-2	1	1	DCN
Pubmed	1689238	Mosaic structure of globular domains in the human type VI collagen alpha 3 chain: similarity to von Willebrand factor, fibronectin, actin, salivary proteins and aprotinin type protease inhibitors.	Pubmed	4.889E-4	1.000E0	1.196E-3	1.199E-2	1	1	COL6A3
Pubmed	25872762	The significance of the co-existence of osteopontin and tumor-associated macrophages in gastric cancer progression.	Pubmed	4.889E-4	1.000E0	1.196E-3	1.199E-2	1	1	SPP1
Pubmed	30669174	Serum Neuron-Specific Enolase Level as Predictor of Neurologic Outcome after Aortic Surgery.	Pubmed	4.889E-4	1.000E0	1.196E-3	1.199E-2	1	1	ENO2
Pubmed	10395785	Timp-1 is important for epithelial proliferation and branching morphogenesis during mouse mammary development.	Pubmed	4.889E-4	1.000E0	1.196E-3	1.199E-2	1	1	TIMP1
Pubmed	24355932	OPN gene polymorphism and the serum OPN levels confer the susceptibility and prognosis of ischemic stroke in Chinese patients.	Pubmed	4.889E-4	1.000E0	1.196E-3	1.199E-2	1	1	SPP1
Pubmed	14981907	Differential expression of CD44 variant isoforms by cell lines and tissue specimens of transitional cell carcinomas.	Pubmed	4.889E-4	1.000E0	1.196E-3	1.199E-2	1	1	CD44
Pubmed	17114341	Inhibition of matrilysin expression by antisense or RNA interference decreases lysophosphatidic acid-induced epithelial ovarian cancer invasion.	Pubmed	4.889E-4	1.000E0	1.196E-3	1.199E-2	1	1	MMP7
Pubmed	26387839	Tgfbi/Bigh3 silencing activates ERK in mouse retina.	Pubmed	4.889E-4	1.000E0	1.196E-3	1.199E-2	1	1	TGFBI
Pubmed	22582497	Differences in initial NSE levels in malignant and benign diseases of the thoracic wall.	Pubmed	4.889E-4	1.000E0	1.196E-3	1.199E-2	1	1	ENO2
Pubmed	25769453	Changed expression and function of P-gp in peripheral blood CD56 + cells predicting chemoresistance in non-Hodgkin lymphoma patients.	Pubmed	4.889E-4	1.000E0	1.196E-3	1.199E-2	1	1	NCAM1
Pubmed	18055551	Amelioration of coxsackievirus B3-mediated myocarditis by inhibition of tissue inhibitors of matrix metalloproteinase-1.	Pubmed	4.889E-4	1.000E0	1.196E-3	1.199E-2	1	1	TIMP1
Pubmed	32113686	Role of plasminogen activator inhibitor-1 in methotrexate-induced epithelial-mesenchymal transition in alveolar epithelial A549�cells.	Pubmed	4.889E-4	1.000E0	1.196E-3	1.199E-2	1	1	SERPINE1
Pubmed	9536084	Missense mutation in a von Willebrand factor type A domain of the alpha 3(VI) collagen gene (COL6A3) in a family with Bethlem myopathy.	Pubmed	4.889E-4	1.000E0	1.196E-3	1.199E-2	1	1	COL6A3
Pubmed	23724005	Global gene expression profiling in PAI-1 knockout murine heart and kidney: molecular basis of cardiac-selective fibrosis.	Pubmed	4.889E-4	1.000E0	1.196E-3	1.199E-2	1	1	SERPINE1
Pubmed	19190826	Effect of plasminogen activator inhibitor-1 on adipogenesis in vivo.	Pubmed	4.889E-4	1.000E0	1.196E-3	1.199E-2	1	1	SERPINE1
Pubmed	29512284	The chaperone protein HSP47: a platelet collagen binding protein that contributes to thrombosis and hemostasis.	Pubmed	4.889E-4	1.000E0	1.196E-3	1.199E-2	1	1	SERPINH1
Pubmed	20360992	TGFBI gene mutation analysis in a Chinese pedigree of Reis-B�cklers corneal dystrophy.	Pubmed	4.889E-4	1.000E0	1.196E-3	1.199E-2	1	1	TGFBI
Pubmed	27103522	Effect of NCAM on aged-related deterioration in vision.	Pubmed	4.889E-4	1.000E0	1.196E-3	1.199E-2	1	1	NCAM1
Pubmed	23160198	HIV-1 infection-induced apoptotic microparticles inhibit human DCs via CD44.	Pubmed	4.889E-4	1.000E0	1.196E-3	1.199E-2	1	1	CD44
Pubmed	30274371	OPNa Overexpression Is Associated with Matrix Calcification in Thyroid Cancer Cell Lines.	Pubmed	4.889E-4	1.000E0	1.196E-3	1.199E-2	1	1	SPP1
Pubmed	33173383	Osteopontin level and promoter polymorphism in patients with metastatic breast cancer.	Pubmed	4.889E-4	1.000E0	1.196E-3	1.199E-2	1	1	SPP1
Pubmed	10837380	Corneal amyloidosis caused by Leu518Pro mutation of betaig-h3 gene.	Pubmed	4.889E-4	1.000E0	1.196E-3	1.199E-2	1	1	TGFBI
Pubmed	23015367	The influence of neural cell adhesion molecule isoform 140 on the metastasis of thyroid carcinoma.	Pubmed	4.889E-4	1.000E0	1.196E-3	1.199E-2	1	1	NCAM1
Pubmed	15588467	Is plasminogen activator inhibitor-1 a cardiovascular risk factor in young women with polycystic ovary syndrome?	Pubmed	4.889E-4	1.000E0	1.196E-3	1.199E-2	1	1	SERPINE1
Pubmed	16483878	Plasminogen activator inhibitor activity, 4G5G polymorphism of the plasminogen activator inhibitor 1 gene, and first-trimester miscarriage in women with polycystic ovary syndrome.	Pubmed	4.889E-4	1.000E0	1.196E-3	1.199E-2	1	1	SERPINE1
Pubmed	29500246	Visceral Adipose Tissue Drives Cardiac Aging Through Modulation of Fibroblast Senescence by Osteopontin Production.	Pubmed	4.889E-4	1.000E0	1.196E-3	1.199E-2	1	1	SPP1
Pubmed	23244138	Expression and clinical significance of osteopontin in calcified breast tissue.	Pubmed	4.889E-4	1.000E0	1.196E-3	1.199E-2	1	1	SPP1
Pubmed	34726593	Kaposi's sarcoma-associated herpesvirus ubiquitin ligases downregulate cell surface expression of l-selectin.	Pubmed	4.889E-4	1.000E0	1.196E-3	1.199E-2	1	1	CD44
Pubmed	28440483	Human osteopontin: Potential clinical applications in cancer (Review).	Pubmed	4.889E-4	1.000E0	1.196E-3	1.199E-2	1	1	SPP1
Pubmed	7682534	Purification and partial amino acid sequence of suppressive lymphokine from a CD8+ CD57+ human T hybridoma.	Pubmed	4.889E-4	1.000E0	1.196E-3	1.199E-2	1	1	ENO2
Pubmed	15637761	Expression and significance of heat shock protein 70 and glucose-regulated protein 94 in human esophageal carcinoma.	Pubmed	4.889E-4	1.000E0	1.196E-3	1.199E-2	1	1	HSP90B1
Pubmed	12713657	LDL receptor-related proteins in neurodevelopment.	Pubmed	4.889E-4	1.000E0	1.196E-3	1.199E-2	1	1	LRP1
Pubmed	21731740	Tumor initiating cells in esophageal squamous cell carcinomas express high levels of CD44.	Pubmed	4.889E-4	1.000E0	1.196E-3	1.199E-2	1	1	CD44
Pubmed	24847890	Hypomethylation of the MMP7 promoter and increased expression of MMP7 distinguishes the basal-like breast cancer subtype from other triple-negative tumors.	Pubmed	4.889E-4	1.000E0	1.196E-3	1.199E-2	1	1	MMP7
Pubmed	23764959	Serum osteopontin concentration is decreased by exercise-induced fat loss but is not correlated with body fat percentage in obese humans.	Pubmed	4.889E-4	1.000E0	1.196E-3	1.199E-2	1	1	SPP1
Pubmed	11792849	Plasminogen activator inhibitor-1 is a major stress-regulated gene: implications for stress-induced thrombosis in aged individuals.	Pubmed	4.889E-4	1.000E0	1.196E-3	1.199E-2	1	1	SERPINE1
Pubmed	24619956	Autocrine fibroblast growth factor 18 signaling mediates Wnt-dependent stimulation of CD44-positive human colorectal adenoma cells.	Pubmed	4.889E-4	1.000E0	1.196E-3	1.199E-2	1	1	CD44
Pubmed	10213612	Annexin II enhances cytomegalovirus binding and fusion to phospholipid membranes.	Pubmed	4.889E-4	1.000E0	1.196E-3	1.199E-2	1	1	ANXA2
Pubmed	18209097	Induction of CD56 and TCR-independent activation of T cells with aging.	Pubmed	4.889E-4	1.000E0	1.196E-3	1.199E-2	1	1	NCAM1
Pubmed	19823170	Compensatory role of inducible annexin A2 for impaired biliary epithelial anion-exchange activity of inflammatory cholangiopathy.	Pubmed	4.889E-4	1.000E0	1.196E-3	1.199E-2	1	1	ANXA2
Pubmed	32909189	Osteopontin Regulates Endometrial Stromal Cell Migration in Endometriosis through the PI3K Pathway : Osteopontin Regulates Endometrial Cell Migration in Endometriosis.	Pubmed	4.889E-4	1.000E0	1.196E-3	1.199E-2	1	1	SPP1
Pubmed	29802992	Epithelial-mesenchymal transition induced PAI-1 is associated with prognosis of triple-negative breast cancer patients.	Pubmed	4.889E-4	1.000E0	1.196E-3	1.199E-2	1	1	SERPINE1
Pubmed	22510874	Osteopontin is a prognostic factor for survival of acute myeloid leukemia patients.	Pubmed	4.889E-4	1.000E0	1.196E-3	1.199E-2	1	1	SPP1
Pubmed	12473682	Lysyl oxidase is required for vascular and diaphragmatic development in mice.	Pubmed	4.889E-4	1.000E0	1.196E-3	1.199E-2	1	1	LOX
Pubmed	11696986	Binding of bone sialoprotein, osteopontin and synthetic polypeptides to hydroxyapatite.	Pubmed	4.889E-4	1.000E0	1.196E-3	1.199E-2	1	1	SPP1
Pubmed	23521508	Plasminogen activator inhibitor 1 4G/5G and -844G/A variants in idiopathic recurrent pregnancy loss.	Pubmed	4.889E-4	1.000E0	1.196E-3	1.199E-2	1	1	SERPINE1
Pubmed	32309418	CD44 expression in stem cells and niche microglia/macrophages following ischemic stroke.	Pubmed	4.889E-4	1.000E0	1.196E-3	1.199E-2	1	1	CD44
Pubmed	10368124	Plasminogen activator inhibitor-1 is a major determinant of arterial thrombolysis resistance.	Pubmed	4.889E-4	1.000E0	1.196E-3	1.199E-2	1	1	SERPINE1
Pubmed	19740309	Hypoxia skews dendritic cells to a T helper type 2-stimulating phenotype and promotes tumour cell migration by dendritic cell-derived osteopontin.	Pubmed	4.889E-4	1.000E0	1.196E-3	1.199E-2	1	1	SPP1
Pubmed	23039365	Overexpression of CD44 accompanies acquired tamoxifen resistance in MCF7 cells and augments their sensitivity to the stromal factors, heregulin and hyaluronan.	Pubmed	4.889E-4	1.000E0	1.196E-3	1.199E-2	1	1	CD44
Pubmed	36472907	LRP1 protects against excessive superior mesenteric artery remodeling by modulating angiotensin II-mediated signaling.	Pubmed	4.889E-4	1.000E0	1.196E-3	1.199E-2	1	1	LRP1
Pubmed	26085300	Lysyl Oxidase as a Serum Biomarker of Liver Fibrosis in Patients with Severe Obesity and Obstructive Sleep Apnea.	Pubmed	4.889E-4	1.000E0	1.196E-3	1.199E-2	1	1	LOX
Pubmed	18979185	Inhibition of matrix metalloproteinases improves left ventricular function in mice lacking osteopontin after myocardial infarction.	Pubmed	4.889E-4	1.000E0	1.196E-3	1.199E-2	1	1	SPP1
Pubmed	18273688	Fibroblasts potentiate blood vessel formation partially through secreted factor TIMP-1.	Pubmed	4.889E-4	1.000E0	1.196E-3	1.199E-2	1	1	TIMP1
Pubmed	14688084	Tissue inhibitor of metalloproteinase 1 activates normal human granulocytes, protects them from apoptosis, and blocks their transmigration during inflammation.	Pubmed	4.889E-4	1.000E0	1.196E-3	1.199E-2	1	1	TIMP1
Pubmed	14648584	Tissue inhibitor of metalloproteinase (TIMP)-1: the TIMPed balance of matrix metalloproteinases in the central nervous system.	Pubmed	4.889E-4	1.000E0	1.196E-3	1.199E-2	1	1	TIMP1
Pubmed	12506084	Effect of UVA light on the activity of several aged human lens enzymes.	Pubmed	4.889E-4	1.000E0	1.196E-3	1.199E-2	1	1	GAPDH
Pubmed	19694703	Osteopontin expression correlates with invasiveness in cervical cancer.	Pubmed	4.889E-4	1.000E0	1.196E-3	1.199E-2	1	1	SPP1
Pubmed	24295791	Involvement of heat shock protein 47 in Schistosoma japonicum-induced hepatic fibrosis in mice.	Pubmed	4.889E-4	1.000E0	1.196E-3	1.199E-2	1	1	SERPINH1
Pubmed	37688768	TIMP1 shapes an immunosuppressive microenvironment by regulating anoikis to promote the progression of clear cell renal cell carcinoma.	Pubmed	4.889E-4	1.000E0	1.196E-3	1.199E-2	1	1	TIMP1
Pubmed	25118165	A small intestinal organoid model of non-invasive enteric pathogen-epithelial cell interactions.	Pubmed	4.889E-4	1.000E0	1.196E-3	1.199E-2	1	1	MMP7
Pubmed	10441576	Polymorphic X-chromosome inactivation of the human TIMP1 gene.	Pubmed	4.889E-4	1.000E0	1.196E-3	1.199E-2	1	1	TIMP1
Pubmed	17948131	Adipocyte LDL receptor-related protein-1 expression modulates postprandial lipid transport and glucose homeostasis in mice.	Pubmed	4.889E-4	1.000E0	1.196E-3	1.199E-2	1	1	LRP1
Pubmed	17018527	Evidence for a pre-latent form of the serpin plasminogen activator inhibitor-1 with a detached beta-strand 1C.	Pubmed	4.889E-4	1.000E0	1.196E-3	1.199E-2	1	1	SERPINE1
Pubmed	31588644	Induced Pluripotent Stem Cells Attenuate Endothelial Leakage in Acute Lung Injury via Tissue Inhibitor of Metalloproteinases-1 to Reduce Focal Adhesion Kinase Activity.	Pubmed	4.889E-4	1.000E0	1.196E-3	1.199E-2	1	1	TIMP1
Pubmed	12506066	Corneal neovascularization after excimer keratectomy wounds in matrilysin-deficient mice.	Pubmed	4.889E-4	1.000E0	1.196E-3	1.199E-2	1	1	MMP7
Pubmed	11473641	PAI-1 deficiency attenuates the fibrogenic response to ureteral obstruction.	Pubmed	4.889E-4	1.000E0	1.196E-3	1.199E-2	1	1	SERPINE1
Pubmed	11157060	Enhancement of osteoclastic bone resorption and suppression of osteoblastic bone formation in response to reduced mechanical stress do not occur in the absence of osteopontin.	Pubmed	4.889E-4	1.000E0	1.196E-3	1.199E-2	1	1	SPP1
Pubmed	17975760	[Plasminogen activator inhibitor-1 (PAI-1): pathogenetic role in coronary disease].	Pubmed	4.889E-4	1.000E0	1.196E-3	1.199E-2	1	1	SERPINE1
Pubmed	25470779	GP96 interacts with HHV-6 during viral entry and directs it for cellular degradation.	Pubmed	4.889E-4	1.000E0	1.196E-3	1.199E-2	1	1	HSP90B1
Pubmed	34187551	Genome-wide association studies identify 137 genetic loci for DNA methylation biomarkers of aging.	Pubmed	4.889E-4	1.000E0	1.196E-3	1.199E-2	1	1	SERPINE1
Pubmed	32041647	Elucidating Decorin's role in the preovulatory follicle.	Pubmed	4.889E-4	1.000E0	1.196E-3	1.199E-2	1	1	DCN
Pubmed	24464915	PAI-1 leads to G1-phase cell-cycle progression through cyclin D3/cdk4/6 upregulation.	Pubmed	4.889E-4	1.000E0	1.196E-3	1.199E-2	1	1	SERPINE1
Pubmed	28403201	Serum endotrophin, a type VI collagen cleavage product, is associated with increased mortality in chronic kidney disease.	Pubmed	4.889E-4	1.000E0	1.196E-3	1.199E-2	1	1	COL6A3
Pubmed	29261514	Association of prothrombotic adipokine (plasminogen activator inhibitor-1) with TSH in metabolic syndrome: a case control study.	Pubmed	4.889E-4	1.000E0	1.196E-3	1.199E-2	1	1	SERPINE1
Pubmed	17272751	CD44 regulates vascular gene expression in a proatherogenic environment.	Pubmed	4.889E-4	1.000E0	1.196E-3	1.199E-2	1	1	CD44
Pubmed	23652051	Osteopontin knockdown suppresses non-small cell lung cancer cell invasion and metastasis.	Pubmed	4.889E-4	1.000E0	1.196E-3	1.199E-2	1	1	SPP1
Pubmed	24143225	TIMP-1 promotes accumulation of cancer associated fibroblasts and cancer progression.	Pubmed	4.889E-4	1.000E0	1.196E-3	1.199E-2	1	1	TIMP1
Pubmed	28887854	Human tissue inhibitor of metalloproteinases-1 improved wound healing in diabetes through its anti-apoptotic effect.	Pubmed	4.889E-4	1.000E0	1.196E-3	1.199E-2	1	1	TIMP1
Pubmed	18559377	A peptide accelerating the conversion of plasminogen activator inhibitor-1 to an inactive latent state.	Pubmed	4.889E-4	1.000E0	1.196E-3	1.199E-2	1	1	SERPINE1
Pubmed	21647848	The plasminogen activator inhibitor-1 gene polymorphism in determining the risk of pediatric ischemic stroke--case control and family-based study.	Pubmed	4.889E-4	1.000E0	1.196E-3	1.199E-2	1	1	SERPINE1
Pubmed	15816636	CD44v6 as a prognostic factor in cervical carcinoma FIGO stage IB.	Pubmed	4.889E-4	1.000E0	1.196E-3	1.199E-2	1	1	CD44
Pubmed	30167842	TIMP-1 Promotes the Immune Response in Influenza-Induced Acute Lung Injury.	Pubmed	4.889E-4	1.000E0	1.196E-3	1.199E-2	1	1	TIMP1
Pubmed	28306198	Plasma levels of plasminogen activator inhibitor-1 and bleeding phenotype in patients with von Willebrand disease.	Pubmed	4.889E-4	1.000E0	1.196E-3	1.199E-2	1	1	SERPINE1
Pubmed	21996594	Plasma plasminogen activator inhibitor-1 levels in the different phenotypes of the polycystic ovary syndrome.	Pubmed	4.889E-4	1.000E0	1.196E-3	1.199E-2	1	1	SERPINE1
Pubmed	26517627	Clinicopathological characterisation of duodenal adenocarcinoma with high CD44 variant 9 expression.	Pubmed	4.889E-4	1.000E0	1.196E-3	1.199E-2	1	1	CD44
Pubmed	20164040	Expression of tissue inhibitors of metalloproteinase 1 (TIMP-1) in gastric cancer tissue.	Pubmed	4.889E-4	1.000E0	1.196E-3	1.199E-2	1	1	TIMP1
Pubmed	20971508	Cyclopamine induces eosinophilic differentiation and upregulates CD44 expression in myeloid leukemia cells.	Pubmed	4.889E-4	1.000E0	1.196E-3	1.199E-2	1	1	CD44
Pubmed	22329905	Increased levels of IL-23 and osteopontin in serum and cerebrospinal fluid of multiple sclerosis patients.	Pubmed	4.889E-4	1.000E0	1.196E-3	1.199E-2	1	1	SPP1
Pubmed	25635128	Utility of next generation sequencing in genetic diagnosis of early onset neuromuscular disorders.	Pubmed	4.889E-4	1.000E0	1.196E-3	1.199E-2	1	1	COL6A3
Pubmed	2846539	Characterization of the human gene for a polypeptide that acts both as the beta subunit of prolyl 4-hydroxylase and as protein disulfide isomerase.	Pubmed	4.889E-4	1.000E0	1.196E-3	1.199E-2	1	1	P4HB
Pubmed	24499734	TGF-?-induced (TGFBI) protein in melanoma: a signature of high metastatic potential.	Pubmed	4.889E-4	1.000E0	1.196E-3	1.199E-2	1	1	TGFBI
Pubmed	12412500	[Properties and expression of the human activated alpha2-macroglobulin receptor].	Pubmed	4.889E-4	1.000E0	1.196E-3	1.199E-2	1	1	LRP1
Pubmed	28975405	Aberrant SERPINE1 DNA methylation is involved in carboplatin induced epithelial-mesenchymal transition in epithelial ovarian cancer.	Pubmed	4.889E-4	1.000E0	1.196E-3	1.199E-2	1	1	SERPINE1
Pubmed	33961518	Cancer Stem Cell Marker CD44 Plays Multiple Key Roles in Human Cancers: Immune Suppression/Evasion, Drug Resistance, Epithelial-Mesenchymal Transition, and Metastasis.	Pubmed	4.889E-4	1.000E0	1.196E-3	1.199E-2	1	1	CD44
Pubmed	15923192	Peptides derived from human decorin leucine-rich repeat 5 inhibit angiogenesis.	Pubmed	4.889E-4	1.000E0	1.196E-3	1.199E-2	1	1	DCN
Pubmed	32587306	Circulating TIMP-1 is associated with hematoma volume in patients with spontaneous intracranial hemorrhage.	Pubmed	4.889E-4	1.000E0	1.196E-3	1.199E-2	1	1	TIMP1
Pubmed	19111879	Hypoxia-induced lysyl oxidase is a critical mediator of bone marrow cell recruitment to form the premetastatic niche.	Pubmed	4.889E-4	1.000E0	1.196E-3	1.199E-2	1	1	LOX
Pubmed	25674766	Elevated cytokines, thrombin and PAI-1 in severe HCPS patients due to Sin Nombre virus.	Pubmed	4.889E-4	1.000E0	1.196E-3	1.199E-2	1	1	SERPINE1
Pubmed	25823654	Up-regulation of CD44 in the development of metastasis, recurrence and drug resistance of ovarian cancer.	Pubmed	4.889E-4	1.000E0	1.196E-3	1.199E-2	1	1	CD44
Pubmed	29682524	PanCD44 Immunohistochemical Evaluation in Prostatectomies from Patients with Adenocarcinoma.	Pubmed	4.889E-4	1.000E0	1.196E-3	1.199E-2	1	1	CD44
Pubmed	22924741	?ig-h3 potentiates the profibrogenic effect of TGF? signaling on connective tissue progenitor cells through the negative regulation of master chondrogenic genes.	Pubmed	4.889E-4	1.000E0	1.196E-3	1.199E-2	1	1	TGFBI
Pubmed	30298492	[Analysis of TGFBI gene mutation in a pedigree affected with corneal dystrophy].	Pubmed	4.889E-4	1.000E0	1.196E-3	1.199E-2	1	1	TGFBI
Pubmed	14652000	TIMP-1 inhibits apoptosis in breast carcinoma cells via a pathway involving pertussis toxin-sensitive G protein and c-Src.	Pubmed	4.889E-4	1.000E0	1.196E-3	1.199E-2	1	1	TIMP1
Pubmed	15901765	Protection against renal ischemia reperfusion injury by CD44 disruption.	Pubmed	4.889E-4	1.000E0	1.196E-3	1.199E-2	1	1	CD44
Pubmed	28988748	Structural and Functional Implications of Human Transforming Growth Factor ?-Induced Protein, TGFBIp, in Corneal Dystrophies.	Pubmed	4.889E-4	1.000E0	1.196E-3	1.199E-2	1	1	TGFBI
Pubmed	24930385	Expression and activity levels of matrix metalloproteinase-7 and in situ localization of caseinolytic activity in colorectal cancer.	Pubmed	4.889E-4	1.000E0	1.196E-3	1.199E-2	1	1	MMP7
Pubmed	11862392	Lack of a consistent relationship between demethylation of the CD44 promoter and CD44 expression.	Pubmed	4.889E-4	1.000E0	1.196E-3	1.199E-2	1	1	CD44
Pubmed	25672133	[Reproductive problems in women with PCOS, the impact of PAI-1 carriers of 4G PAI-1 polymorphism and BMI].	Pubmed	4.889E-4	1.000E0	1.196E-3	1.199E-2	1	1	SERPINE1
Pubmed	29792915	The CD44-HA axis and inflammation in atherosclerosis: A temporal perspective.	Pubmed	4.889E-4	1.000E0	1.196E-3	1.199E-2	1	1	CD44
Pubmed	22678721	Dynamic reduction of plasma decorin following ischemic stroke: a pilot study.	Pubmed	4.889E-4	1.000E0	1.196E-3	1.199E-2	1	1	DCN
Pubmed	16817793	Osteopontin expression in vascular smooth muscle cells in patients with end-stage renal disease.	Pubmed	4.889E-4	1.000E0	1.196E-3	1.199E-2	1	1	SPP1
Pubmed	20921238	Osteopontin concentrations are increased in cerebrospinal fluid during attacks of multiple sclerosis.	Pubmed	4.889E-4	1.000E0	1.196E-3	1.199E-2	1	1	SPP1
Pubmed	6290388	Role of macrophages in innate and acquired host resistance to experimental scrub typhus infection of inbred mice.	Pubmed	4.889E-4	1.000E0	1.196E-3	1.199E-2	1	1	SPP1
Pubmed	23269624	Regulatory role of osteopontin in malignant transformation of endometrial cancer.	Pubmed	4.889E-4	1.000E0	1.196E-3	1.199E-2	1	1	SPP1
Pubmed	18619429	Type 2 diabetes significantly modulates the cardiovascular risk conferred by the PAI-1 -675 4G/5G polymorphism in angiographied coronary patients.	Pubmed	4.889E-4	1.000E0	1.196E-3	1.199E-2	1	1	SERPINE1
Pubmed	16406048	Neural-cell adhesion molecule (NCAM) expression by immature and tumor-derived endothelial cells favors cell organization into capillary-like structures.	Pubmed	4.889E-4	1.000E0	1.196E-3	1.199E-2	1	1	NCAM1
Pubmed	27113051	Aldosterone Induces Tissue Inhibitor of Metalloproteinases-1 Expression and Further Contributes to Collagen Accumulation: From Clinical to Bench Studies.	Pubmed	4.889E-4	1.000E0	1.196E-3	1.199E-2	1	1	TIMP1
Pubmed	14992719	Structure of the regulatory hyaluronan binding domain in the inflammatory leukocyte homing receptor CD44.	Pubmed	4.889E-4	1.000E0	1.196E-3	1.199E-2	1	1	CD44
Pubmed	16265595	Osteopontin gene expression in the aorta and the heart of propylthiouracil-induced hypothyroid mice.	Pubmed	4.889E-4	1.000E0	1.196E-3	1.199E-2	1	1	SPP1
Pubmed	36292918	CD44V3, an Alternatively Spliced Form of CD44, Promotes Pancreatic Cancer Progression.	Pubmed	4.889E-4	1.000E0	1.196E-3	1.199E-2	1	1	CD44
Pubmed	28453726	Osteopontin RNA aptamer can prevent and reverse pressure overload-induced heart failure.	Pubmed	4.889E-4	1.000E0	1.196E-3	1.199E-2	1	1	SPP1
Pubmed	21115007	Direct demonstration of NCAM cis-dimerization and inhibitory effect of palmitoylation using the BRET2 technique.	Pubmed	4.889E-4	1.000E0	1.196E-3	1.199E-2	1	1	NCAM1
Pubmed	26999607	Schwann cells induce cancer cell dispersion and invasion.	Pubmed	4.889E-4	1.000E0	1.196E-3	1.199E-2	1	1	NCAM1
Pubmed	20537424	Are levels of pro-gastrin-releasing peptide or neuron-specific enolase at relapse prognostic factors after relapse in patients with small-cell lung cancer?	Pubmed	4.889E-4	1.000E0	1.196E-3	1.199E-2	1	1	ENO2
Pubmed	35182746	CD44 deficiency represses neuroinflammation and rescues dopaminergic neurons in a mouse model of Parkinson's disease.	Pubmed	4.889E-4	1.000E0	1.196E-3	1.199E-2	1	1	CD44
Pubmed	20863582	Plasma osteopontin reveals left ventricular reverse remodelling following cardiac resynchronization therapy in heart failure.	Pubmed	4.889E-4	1.000E0	1.196E-3	1.199E-2	1	1	SPP1
Pubmed	32816856	Cancer Cell CD44 Mediates Macrophage/Monocyte-Driven Regulation of Head and Neck Cancer Stem Cells.	Pubmed	4.889E-4	1.000E0	1.196E-3	1.199E-2	1	1	CD44
Pubmed	25591760	The OPN gene polymorphism confers the susceptibility and response to Ara-C based chemotherapy in Chinese AML patients.	Pubmed	4.889E-4	1.000E0	1.196E-3	1.199E-2	1	1	SPP1
Pubmed	16998484	Targeting of CD44 eradicates human acute myeloid leukemic stem cells.	Pubmed	4.889E-4	1.000E0	1.196E-3	1.199E-2	1	1	CD44
Pubmed	20083846	Decorin deficiency in diabetic mice: aggravation of nephropathy due to overexpression of profibrotic factors, enhanced apoptosis and mononuclear cell infiltration.	Pubmed	4.889E-4	1.000E0	1.196E-3	1.199E-2	1	1	DCN
Pubmed	9136928	Selective suppression of CD44 in keratinocytes of mice bearing an antisense CD44 transgene driven by a tissue-specific promoter disrupts hyaluronate metabolism in the skin and impairs keratinocyte proliferation.	Pubmed	4.889E-4	1.000E0	1.196E-3	1.199E-2	1	1	CD44
Pubmed	25350781	Association of the plasminogen activator inhibitor-1 (PAI-1) Gene -675 4G/5G and -844 A/G promoter polymorphism with risk of keloid in a Chinese Han population.	Pubmed	4.889E-4	1.000E0	1.196E-3	1.199E-2	1	1	SERPINE1
Pubmed	17986444	Enzyme-dependent variations in the polysialylation of the neural cell adhesion molecule (NCAM) in vivo.	Pubmed	4.889E-4	1.000E0	1.196E-3	1.199E-2	1	1	NCAM1
Pubmed	21103061	Osteopontin is required for the early onset of high fat diet-induced insulin resistance in mice.	Pubmed	4.889E-4	1.000E0	1.196E-3	1.199E-2	1	1	SPP1
Pubmed	21515937	Src is sufficient, but not necessary, for osteopontin induction in osteoblasts.	Pubmed	4.889E-4	1.000E0	1.196E-3	1.199E-2	1	1	SPP1
Pubmed	1594588	Isolation of genes specifically expressed in flat revertant cells derived from activated ras-transformed NIH 3T3 cells by treatment with azatyrosine.	Pubmed	4.889E-4	1.000E0	1.196E-3	1.199E-2	1	1	LOX
Pubmed	8703036	Receptor-associated protein is a folding chaperone for low density lipoprotein receptor-related protein.	Pubmed	4.889E-4	1.000E0	1.196E-3	1.199E-2	1	1	LRP1
Pubmed	36541209	TIMP1 represses sorafenib-triggered ferroptosis in colorectal cancer cells by activating the PI3K/Akt signaling pathway.	Pubmed	4.889E-4	1.000E0	1.196E-3	1.199E-2	1	1	TIMP1
Pubmed	19201904	Plasma osteopontin modulates chronic restraint stress-induced thymus atrophy by regulating stress hormones: inhibition by an anti-osteopontin monoclonal antibody.	Pubmed	4.889E-4	1.000E0	1.196E-3	1.199E-2	1	1	SPP1
Pubmed	20574435	CD44-deficient mice do not exhibit impairment of epidermal Langerhans cell migration to lymph nodes after epicutaneous sensitization with protein.	Pubmed	4.889E-4	1.000E0	1.196E-3	1.199E-2	1	1	CD44
Pubmed	18597627	Overexpression of bone sialoprotein leads to an uncoupling of bone formation and bone resorption in mice.	Pubmed	4.889E-4	1.000E0	1.196E-3	1.199E-2	1	1	SPP1
Pubmed	12506146	Osteopontin is a critical inhibitor of calcium oxalate crystal formation and retention in renal tubules.	Pubmed	4.889E-4	1.000E0	1.196E-3	1.199E-2	1	1	SPP1
Pubmed	26001829	Decorin in Human Colon Cancer: Localization In Vivo and Effect on Cancer Cell Behavior In Vitro.	Pubmed	4.889E-4	1.000E0	1.196E-3	1.199E-2	1	1	DCN
Pubmed	25479069	Serum OPN expression for identification of gastric cancer and atrophic gastritis and its influencing factors.	Pubmed	4.889E-4	1.000E0	1.196E-3	1.199E-2	1	1	SPP1
Pubmed	18955015	Tissue inhibitor of metalloproteinase-1 modulates allergic lung inflammation in murine asthma.	Pubmed	4.889E-4	1.000E0	1.196E-3	1.199E-2	1	1	TIMP1
Pubmed	15374948	Lysyl oxidase is a tumor suppressor gene inactivated by methylation and loss of heterozygosity in human gastric cancers.	Pubmed	4.889E-4	1.000E0	1.196E-3	1.199E-2	1	1	LOX
Pubmed	15780082	Plasminogen activator inhibitor-1 deficiency retards diabetic nephropathy.	Pubmed	4.889E-4	1.000E0	1.196E-3	1.199E-2	1	1	SERPINE1
Pubmed	25576211	CD44-SLC1A2 fusion transcripts in primary colorectal cancer.	Pubmed	4.889E-4	1.000E0	1.196E-3	1.199E-2	1	1	CD44
Pubmed	25035397	Osteopontin shapes immunosuppression in the metastatic niche.	Pubmed	4.889E-4	1.000E0	1.196E-3	1.199E-2	1	1	SPP1
Pubmed	16938879	A functional SNP in the promoter of the SERPINH1 gene increases risk of preterm premature rupture of membranes in African Americans.	Pubmed	4.889E-4	1.000E0	1.196E-3	1.199E-2	1	1	SERPINH1
Pubmed	17032919	Plasminogen activator inhibitor type 1 is protective during severe Gram-negative pneumonia.	Pubmed	4.889E-4	1.000E0	1.196E-3	1.199E-2	1	1	SERPINE1
Pubmed	12952171	Six genes expressed in bones and teeth encode the current members of the SIBLING family of proteins.	Pubmed	4.889E-4	1.000E0	1.196E-3	1.199E-2	1	1	SPP1
Pubmed	1717145	CD44 splice variants confer metastatic behavior in rats: homologous sequences are expressed in human tumor cell lines.	Pubmed	4.889E-4	1.000E0	1.196E-3	1.199E-2	1	1	CD44
Pubmed	29321661	Differential recruitment of CD44 isoforms by ErbB ligands reveals an involvement of CD44 in breast cancer.	Pubmed	4.889E-4	1.000E0	1.196E-3	1.199E-2	1	1	CD44
Pubmed	31394112	CD44 Receptor-Specific and Redox-Sensitive Nanophotosensitizers of Hyaluronic Acid-Chlorin e6 Tetramer Having Diselenide Linkages for Photodynamic Treatment of Cancer Cells.	Pubmed	4.889E-4	1.000E0	1.196E-3	1.199E-2	1	1	CD44
Pubmed	18210151	Clinical significance of osteopontin expression in cervical cancer.	Pubmed	4.889E-4	1.000E0	1.196E-3	1.199E-2	1	1	SPP1
Pubmed	11375279	Exaggerated left ventricular dilation and reduced collagen deposition after myocardial infarction in mice lacking osteopontin.	Pubmed	4.889E-4	1.000E0	1.196E-3	1.199E-2	1	1	SPP1
Pubmed	15179309	[BIG-H3 protein: mutation of codon 124 and corneal amyloidosis].	Pubmed	4.889E-4	1.000E0	1.196E-3	1.199E-2	1	1	TGFBI
Pubmed	25263084	Osteopontin is expressed in the oviduct and promotes fertilization and preimplantation embryo development of mouse.	Pubmed	4.889E-4	1.000E0	1.196E-3	1.199E-2	1	1	SPP1
Pubmed	31550181	CD44 contributes to hyaluronan-mediated insulin resistance in skeletal muscle of high-fat-fed C57BL/6 mice.	Pubmed	4.889E-4	1.000E0	1.196E-3	1.199E-2	1	1	CD44
Pubmed	21717310	CD56 expression is associated with neuroectodermal differentiation in ameloblastomas: an immunohistochemical evaluation in comparison with odontogenic cystic lesions.	Pubmed	4.889E-4	1.000E0	1.196E-3	1.199E-2	1	1	NCAM1
Pubmed	15084483	Disruption of the TIMP-1 gene product is associated with accelerated endometrial gland formation during early postnatal uterine development.	Pubmed	4.889E-4	1.000E0	1.196E-3	1.199E-2	1	1	TIMP1
Pubmed	17392476	Osteopontin-deficient mice exhibit less inflammation, greater tissue damage, and impaired locomotor recovery from spinal cord injury compared with wild-type controls.	Pubmed	4.889E-4	1.000E0	1.196E-3	1.199E-2	1	1	SPP1
Pubmed	3595563	Isolation and nucleotide sequence of mouse NCAM cDNA that codes for a Mr 79,000 polypeptide without a membrane-spanning region.	Pubmed	4.889E-4	1.000E0	1.196E-3	1.199E-2	1	1	NCAM1
Pubmed	33174521	Silencing of SPP1 Suppresses Progression of Tongue Cancer by Mediating the PI3K/Akt Signaling Pathway.	Pubmed	4.889E-4	1.000E0	1.196E-3	1.199E-2	1	1	SPP1
Pubmed	37408236	PAI-1 Overexpression in Valvular Interstitial Cells Contributes to Hypofibrinolysis in Aortic Stenosis.	Pubmed	4.889E-4	1.000E0	1.196E-3	1.199E-2	1	1	SERPINE1
Pubmed	28860067	A novel role for osteopontin in macrophage-mediated amyloid-? clearance in Alzheimer's models.	Pubmed	4.889E-4	1.000E0	1.196E-3	1.199E-2	1	1	SPP1
Pubmed	22701627	Impaired LDL receptor-related protein 1 translocation correlates with improved dyslipidemia and atherosclerosis in apoE-deficient mice.	Pubmed	4.889E-4	1.000E0	1.196E-3	1.199E-2	1	1	LRP1
Pubmed	11741113	R124C mutation of the betaIGH3 gene leads to remarkable phenotypic variability in a Greek four-generation family with lattice corneal dystrophy type 1.	Pubmed	4.889E-4	1.000E0	1.196E-3	1.199E-2	1	1	TGFBI
Pubmed	10368279	The active conformation of plasminogen activator inhibitor 1, a target for drugs to control fibrinolysis and cell adhesion.	Pubmed	4.889E-4	1.000E0	1.196E-3	1.199E-2	1	1	SERPINE1
Pubmed	28754826	Osteopontin regulates the cross-talk between phosphatidylcholine and cholesterol metabolism in mouse liver.	Pubmed	4.889E-4	1.000E0	1.196E-3	1.199E-2	1	1	SPP1
Pubmed	19837666	Glyceraldehyde-3-phosphate dehydrogenase aggregate formation participates in oxidative stress-induced cell death.	Pubmed	4.889E-4	1.000E0	1.196E-3	1.199E-2	1	1	GAPDH
Pubmed	22815629	Extremely varied phenotypes in granular corneal dystrophy type 2 heterozygotes.	Pubmed	4.889E-4	1.000E0	1.196E-3	1.199E-2	1	1	TGFBI
Pubmed	24294395	CD56 positive diffuse large B-cell lymphoma: a case report and literature review.	Pubmed	4.889E-4	1.000E0	1.196E-3	1.199E-2	1	1	NCAM1
Pubmed	31599475	Lysyl oxidase impacts disease outcomes and correlates with global DNA hypomethylation in esophageal cancer.	Pubmed	4.889E-4	1.000E0	1.196E-3	1.199E-2	1	1	LOX
Pubmed	17656673	Association of plasminogen activator inhibitor (PAI)-1 (SERPINE1) SNPs with myocardial infarction, plasma PAI-1, and metabolic parameters: the HIFMECH study.	Pubmed	4.889E-4	1.000E0	1.196E-3	1.199E-2	1	1	SERPINE1
Pubmed	27760843	Exosomal Annexin II Promotes Angiogenesis and Breast Cancer Metastasis.	Pubmed	4.889E-4	1.000E0	1.196E-3	1.199E-2	1	1	ANXA2
Pubmed	34042515	Influence of	Pubmed	4.889E-4	1.000E0	1.196E-3	1.199E-2	1	1	LOX
Pubmed	20610654	Inhibition of glyceraldehyde-3-phosphate dehydrogenase activity by antibodies present in the cerebrospinal fluid of patients with multiple sclerosis.	Pubmed	4.889E-4	1.000E0	1.196E-3	1.199E-2	1	1	GAPDH
Pubmed	26434837	4G/5G and A-844G Polymorphisms of Plasminogen Activator Inhibitor-1 Associated with Glioblastoma in Iran--a Case-Control Study.	Pubmed	4.889E-4	1.000E0	1.196E-3	1.199E-2	1	1	SERPINE1
Pubmed	12473559	Low-density lipoprotein upregulates low-density lipoprotein receptor-related protein expression in vascular smooth muscle cells: possible involvement of sterol regulatory element binding protein-2-dependent mechanism.	Pubmed	4.889E-4	1.000E0	1.196E-3	1.199E-2	1	1	LRP1
Pubmed	24749249	[Polymorphism of the plasminogen activator inhibitor type 1 gene, plasminogen level and thrombosis in patients with antiphospholipid syndrome].	Pubmed	4.889E-4	1.000E0	1.196E-3	1.199E-2	1	1	SERPINE1
Pubmed	19357716	Osteopontin modulates angiotensin II-induced inflammation, oxidative stress, and fibrosis of the kidney.	Pubmed	4.889E-4	1.000E0	1.196E-3	1.199E-2	1	1	SPP1
Pubmed	16181411	Modulation of the homophilic interaction between the first and second Ig modules of neural cell adhesion molecule by heparin.	Pubmed	4.889E-4	1.000E0	1.196E-3	1.199E-2	1	1	NCAM1
Pubmed	17439629	Reactive site-dependent phenotypic alterations in plasminogen activator inhibitor-1 transgenic mice.	Pubmed	4.889E-4	1.000E0	1.196E-3	1.199E-2	1	1	SERPINE1
Pubmed	32029872	Generation of mouse model of TGFBI-R124C corneal dystrophy using CRISPR/Cas9-mediated homology-directed repair.	Pubmed	4.889E-4	1.000E0	1.196E-3	1.199E-2	1	1	TGFBI
Pubmed	29971631	CD44v9 as a poor prognostic factor of triple-negative breast cancer treated with neoadjuvant chemotherapy.	Pubmed	4.889E-4	1.000E0	1.196E-3	1.199E-2	1	1	CD44
Pubmed	28633683	Plasminogen Activator Inhibitor-1 is Regulated Through Dietary Fat Intake and Heritability: Studies in Twins.	Pubmed	4.889E-4	1.000E0	1.196E-3	1.199E-2	1	1	SERPINE1
Pubmed	27398445	Molecular Imaging of CD44-Overexpressing Gastric Cancer in Mice Using T2 MR Imaging.	Pubmed	4.889E-4	1.000E0	1.196E-3	1.199E-2	1	1	CD44
Pubmed	14634057	The spreading of B lymphocytes induced by CD44 cross-linking requires actin, tubulin, and vimentin rearrangements.	Pubmed	4.889E-4	1.000E0	1.196E-3	1.199E-2	1	1	CD44
Pubmed	29191937	Peroxynitrite preferentially oxidizes the dithiol redox motifs of protein-disulfide isomerase.	Pubmed	4.889E-4	1.000E0	1.196E-3	1.199E-2	1	1	P4HB
Pubmed	24129074	Mutation in transforming growth factor beta induced protein associated with granular corneal dystrophy type 1 reduces the proteolytic susceptibility through local structural stabilization.	Pubmed	4.889E-4	1.000E0	1.196E-3	1.199E-2	1	1	TGFBI
Pubmed	29620224	Role of COL6A3 in colorectal cancer.	Pubmed	4.889E-4	1.000E0	1.196E-3	1.199E-2	1	1	COL6A3
Pubmed	20716178	Direct interaction between CD91 and C1q.	Pubmed	4.889E-4	1.000E0	1.196E-3	1.199E-2	1	1	LRP1
Pubmed	26554635	Restraint of Trophoblast Invasion of the Uterus by Decorin: Role in Pre-eclampsia.	Pubmed	4.889E-4	1.000E0	1.196E-3	1.199E-2	1	1	DCN
Pubmed	22971139	The association between levels of tissue inhibitor of metalloproteinase-1 with acute heart failure and left ventricular dysfunction in patients with ST elevation myocardial infarction treated by primary percutaneous coronary intervention.	Pubmed	4.889E-4	1.000E0	1.196E-3	1.199E-2	1	1	TIMP1
Pubmed	24000815	Role of stress system disturbance and enhanced novelty response in spatial learning of NCAM-deficient mice.	Pubmed	4.889E-4	1.000E0	1.196E-3	1.199E-2	1	1	NCAM1
Pubmed	15300646	[The application of DNA sequencing in studying haplotypes of PAI-1 gene in patients with coronary artery disease].	Pubmed	4.889E-4	1.000E0	1.196E-3	1.199E-2	1	1	SERPINE1
Pubmed	15950781	Neuroprotection mediated by subtoxic dose of NMDA in SH-SY5Y neuroblastoma cultures: activity-dependent regulation of PSA-NCAM expression.	Pubmed	4.889E-4	1.000E0	1.196E-3	1.199E-2	1	1	NCAM1
Pubmed	12150976	Staurosporine enhances the expression of tissue inhibitor of metalloproteinase-1 in human prostate cancer cells.	Pubmed	4.889E-4	1.000E0	1.196E-3	1.199E-2	1	1	TIMP1
Pubmed	23100416	Metalloproteinases and their associated genes contribute to the functional integrity and noise-induced damage in the cochlear sensory epithelium.	Pubmed	4.889E-4	1.000E0	1.196E-3	1.199E-2	1	1	MMP7
Pubmed	24400123	Matrix metalloproteinase 7 is associated with symptomatic lesions and adverse events in patients with carotid atherosclerosis.	Pubmed	4.889E-4	1.000E0	1.196E-3	1.199E-2	1	1	MMP7
Pubmed	33582236	A novel ocular function for decorin in the aqueous humor outflow.	Pubmed	4.889E-4	1.000E0	1.196E-3	1.199E-2	1	1	DCN
Pubmed	37108355	CD44 Expression in Renal Tissue Is Associated with an Increase in Urinary Levels of Complement Components in Chronic Glomerulopathies.	Pubmed	4.889E-4	1.000E0	1.196E-3	1.199E-2	1	1	CD44
Pubmed	31936892	LRP1-Mediated AggLDL Endocytosis Promotes Cholesteryl Ester Accumulation and Impairs Insulin Response in HL-1 Cells.	Pubmed	4.889E-4	1.000E0	1.196E-3	1.199E-2	1	1	LRP1
Pubmed	18694758	Molecular basis of recognition of human osteopontin by 23C3, a potential therapeutic antibody for treatment of rheumatoid arthritis.	Pubmed	4.889E-4	1.000E0	1.196E-3	1.199E-2	1	1	SPP1
Pubmed	22125838	[The relationship between CD44 and immune escape in gastric carcinoma].	Pubmed	4.889E-4	1.000E0	1.196E-3	1.199E-2	1	1	CD44
Pubmed	19145249	Reduced penetrance in familial Avellino corneal dystrophy associated with TGFBI mutations.	Pubmed	4.889E-4	1.000E0	1.196E-3	1.199E-2	1	1	TGFBI
Pubmed	29404515	Osteopontin deletion drives hematopoietic stem cell mobilization to the liver and increases hepatic iron contributing to alcoholic liver disease.	Pubmed	4.889E-4	1.000E0	1.196E-3	1.199E-2	1	1	SPP1
Pubmed	28669632	Regulation of the Equilibrium between Closed and Open Conformations of Annexin A2 by N-Terminal Phosphorylation and S100A4-Binding.	Pubmed	4.889E-4	1.000E0	1.196E-3	1.199E-2	1	1	ANXA2
Pubmed	23462508	The 140-kD isoform of CD56 (NCAM1) directs the molecular pathogenesis of ischemic cardiomyopathy.	Pubmed	4.889E-4	1.000E0	1.196E-3	1.199E-2	1	1	NCAM1
Pubmed	25418092	Cooperative binding of annexin A2 to cholesterol- and phosphatidylinositol-4,5-bisphosphate-containing bilayers.	Pubmed	4.889E-4	1.000E0	1.196E-3	1.199E-2	1	1	ANXA2
Pubmed	22948781	The effect of lysyl oxidase polymorphism on susceptibility and prognosis of nonsmall cell lung cancer.	Pubmed	4.889E-4	1.000E0	1.196E-3	1.199E-2	1	1	LOX
Pubmed	17380436	The TIMP-1 gene transferred through adenovirus mediation shows a suppressive effect on peritoneal metastases from gastric cancer.	Pubmed	4.889E-4	1.000E0	1.196E-3	1.199E-2	1	1	TIMP1
Pubmed	15192333	GRP94 reduces cell death in SH-SY5Y cells perturbated calcium homeostasis.	Pubmed	4.889E-4	1.000E0	1.196E-3	1.199E-2	1	1	HSP90B1
Pubmed	12928429	Hyaluronan recognition mode of CD44 revealed by cross-saturation and chemical shift perturbation experiments.	Pubmed	4.889E-4	1.000E0	1.196E-3	1.199E-2	1	1	CD44
Pubmed	26494575	Immunohistochemical analyses of CD44 variant isoforms in invasive micropapillary carcinoma of the breast: comparison with a concurrent conventional invasive carcinoma of no special type component.	Pubmed	4.889E-4	1.000E0	1.196E-3	1.199E-2	1	1	CD44
Pubmed	18465714	Role of BIGH3 R124H mutation in the diagnosis of Avellino corneal dystrophy.	Pubmed	4.889E-4	1.000E0	1.196E-3	1.199E-2	1	1	TGFBI
Pubmed	20007614	Analysis of matrix metalloproteinase-7 expression in eutopic and ectopic endometrium samples from patients with different forms of endometriosis.	Pubmed	4.889E-4	1.000E0	1.196E-3	1.199E-2	1	1	MMP7
Pubmed	22437160	Structures of asymmetric complexes of human neuron specific enolase with resolved substrate and product and an analogous complex with two inhibitors indicate subunit interaction and inhibitor cooperativity.	Pubmed	4.889E-4	1.000E0	1.196E-3	1.199E-2	1	1	ENO2
Pubmed	18006856	The role of osteopontin in recovery from hind limb ischemia.	Pubmed	4.889E-4	1.000E0	1.196E-3	1.199E-2	1	1	SPP1
Pubmed	11860275	Loss of polysialic residues accelerates CNS neural precursor differentiation in pathological conditions.	Pubmed	4.889E-4	1.000E0	1.196E-3	1.199E-2	1	1	NCAM1
Pubmed	3460333	Localization of the gene encoding human erythroid-potentiating activity to chromosome region Xp11.1----Xp11.4.	Pubmed	4.889E-4	1.000E0	1.196E-3	1.199E-2	1	1	TIMP1
Pubmed	1414495	The calcium oxalate crystal growth inhibitor protein produced by mouse kidney cortical cells in culture is osteopontin.	Pubmed	4.889E-4	1.000E0	1.196E-3	1.199E-2	1	1	SPP1
Pubmed	15288502	Genetic and functional characteristics of the human in vivo LRP1/A2MR receptor suggested as a risk marker for Alzheimer&#39;s disease and other complex (degenerative) diseases.	Pubmed	4.889E-4	1.000E0	1.196E-3	1.199E-2	1	1	LRP1
Pubmed	6417017	Association of an inflammatory I region-associated antigen-positive macrophage influx and genetic resistance of inbred mice to Rickettsia tsutsugamushi.	Pubmed	4.889E-4	1.000E0	1.196E-3	1.199E-2	1	1	SPP1
Pubmed	15530852	TIMP-1 inhibits microvascular endothelial cell migration by MMP-dependent and MMP-independent mechanisms.	Pubmed	4.889E-4	1.000E0	1.196E-3	1.199E-2	1	1	TIMP1
Pubmed	35303536	First trimester serum matrix metalloproteinase-7 is a poor predictor of late-onset preeclampsia.	Pubmed	4.889E-4	1.000E0	1.196E-3	1.199E-2	1	1	MMP7
Pubmed	15226372	Annexin 2 is a phosphatidylinositol (4,5)-bisphosphate binding protein recruited to actin assembly sites at cellular membranes.	Pubmed	4.889E-4	1.000E0	1.196E-3	1.199E-2	1	1	ANXA2
Pubmed	21826648	Host-derived osteopontin maintains an acute inflammatory response to suppress early progression of extrinsic cancer cells.	Pubmed	4.889E-4	1.000E0	1.196E-3	1.199E-2	1	1	SPP1
Pubmed	22027257	Ishemia-reperfusion enhances GAPDH nitration in aging skeletal muscle.	Pubmed	4.889E-4	1.000E0	1.196E-3	1.199E-2	1	1	GAPDH
Pubmed	12629510	Annexin II expression is reduced or lost in prostate cancer cells and its re-expression inhibits prostate cancer cell migration.	Pubmed	4.889E-4	1.000E0	1.196E-3	1.199E-2	1	1	ANXA2
Pubmed	23810283	CD56 expression is an independent prognostic factor for relapse in acute myeloid leukemia with t(8;21).	Pubmed	4.889E-4	1.000E0	1.196E-3	1.199E-2	1	1	NCAM1
Pubmed	19100415	Endothelial function and novel adhesion molecule CD44 in kidney allograft recipients.	Pubmed	4.889E-4	1.000E0	1.196E-3	1.199E-2	1	1	CD44
Pubmed	3484330	Primary structure of an extracellular matrix proteoglycan core protein deduced from cloned cDNA.	Pubmed	4.889E-4	1.000E0	1.196E-3	1.199E-2	1	1	DCN
Pubmed	11983918	Gene expression analysis reveals matrilysin as a key regulator of pulmonary fibrosis in mice and humans.	Pubmed	4.889E-4	1.000E0	1.196E-3	1.199E-2	1	1	MMP7
Pubmed	25169522	Prognostic value of CD44 variant exon 6 expression in non-small cell lung cancer: a meta-analysis.	Pubmed	4.889E-4	1.000E0	1.196E-3	1.199E-2	1	1	CD44
Pubmed	25398438	Intracellular Osteopontin inhibits toll-like receptor signaling and impedes liver carcinogenesis.	Pubmed	4.889E-4	1.000E0	1.196E-3	1.199E-2	1	1	SPP1
Pubmed	26515140	Lysyl oxidase mediates hypoxia-induced radioresistance in non-small cell lung cancer A549 cells.	Pubmed	4.889E-4	1.000E0	1.196E-3	1.199E-2	1	1	LOX
Pubmed	15059726	An unusual clinical phenotype of Avellino corneal dystrophy associated with an Arg124His beta iG-H3 mutation in an African-American woman.	Pubmed	4.889E-4	1.000E0	1.196E-3	1.199E-2	1	1	TGFBI
Pubmed	17513451	Glycosylation and annexin II cell surface translocation mediate airway epithelial wound repair.	Pubmed	4.889E-4	1.000E0	1.196E-3	1.199E-2	1	1	ANXA2
Pubmed	28056586	Serum Levels of Neuron-Specific Enolase in Children With Diabetic Ketoacidosis.	Pubmed	4.889E-4	1.000E0	1.196E-3	1.199E-2	1	1	ENO2
Pubmed	21622848	Inhibition of neutrophil apoptosis by PAI-1.	Pubmed	4.889E-4	1.000E0	1.196E-3	1.199E-2	1	1	SERPINE1
Pubmed	11919335	Expression in the placenta of neuronal markers for perinatal brain damage.	Pubmed	4.889E-4	1.000E0	1.196E-3	1.199E-2	1	1	ENO2
Pubmed	16357151	Lysyl oxidase regulates breast cancer cell migration and adhesion through a hydrogen peroxide-mediated mechanism.	Pubmed	4.889E-4	1.000E0	1.196E-3	1.199E-2	1	1	LOX
Pubmed	17537408	Osteopontin is a myosphere-derived secretory molecule that promotes angiogenic progenitor cell proliferation through the phosphoinositide 3-kinase/Akt pathway.	Pubmed	4.889E-4	1.000E0	1.196E-3	1.199E-2	1	1	SPP1
Pubmed	21330046	The dual role of annexin II in targeting of brush border proteins and in intestinal cell polarity.	Pubmed	4.889E-4	1.000E0	1.196E-3	1.199E-2	1	1	ANXA2
Pubmed	27178448	Impact of neural cell adhesion molecule deletion on regeneration after mouse spinal cord injury.	Pubmed	4.889E-4	1.000E0	1.196E-3	1.199E-2	1	1	NCAM1
Pubmed	22270319	The interaction between CD44 on tumour cells and hyaluronan under physiologic flow conditions: implications for metastasis formation.	Pubmed	4.889E-4	1.000E0	1.196E-3	1.199E-2	1	1	CD44
Pubmed	15009482	Insulin resistance status is an important determinant of PAI-1 levels in HIV-infected patients, independently of the lipid profile.	Pubmed	4.889E-4	1.000E0	1.196E-3	1.199E-2	1	1	SERPINE1
Pubmed	17936703	Structures of GRP94-nucleotide complexes reveal mechanistic differences between the hsp90 chaperones.	Pubmed	4.889E-4	1.000E0	1.196E-3	1.199E-2	1	1	HSP90B1
Pubmed	17067365	No functional role of plasminogen activator inhibitor-1 in murine adipogenesis or adipocyte differentiation.	Pubmed	4.889E-4	1.000E0	1.196E-3	1.199E-2	1	1	SERPINE1
Pubmed	18163542	Reactions of glyceraldehyde 3-phosphate dehydrogenase sulfhydryl groups with bis-electrophiles produce DNA-protein cross-links but not mutations.	Pubmed	4.889E-4	1.000E0	1.196E-3	1.199E-2	1	1	GAPDH
Pubmed	18621614	Plasminogen activator inhibitor type 1 is the most significant of the usual tissue prognostic factors in node-negative breast ductal adenocarcinoma independent of urokinase-type plasminogen activator.	Pubmed	4.889E-4	1.000E0	1.196E-3	1.199E-2	1	1	SERPINE1
Pubmed	29802692	Association of Two CD44 Polymorphisms with Clinical Outcomes of Gastric Cancer Patients.	Pubmed	4.889E-4	1.000E0	1.196E-3	1.199E-2	1	1	CD44
Pubmed	37301776	Identification and validation of an ECM organization-related gene signature as a prognostic biomarker and therapeutic target for glioma patients.	Pubmed	4.889E-4	1.000E0	1.196E-3	1.199E-2	1	1	TIMP1
Pubmed	2726465	Nucleotide sequence of cDNA for mouse osteopontin-like protein.	Pubmed	4.889E-4	1.000E0	1.196E-3	1.199E-2	1	1	SPP1
Pubmed	16382151	Mutant Lrp1 knock-in mice generated by recombinase-mediated cassette exchange reveal differential importance of the NPXY motifs in the intracellular domain of LRP1 for normal fetal development.	Pubmed	4.889E-4	1.000E0	1.196E-3	1.199E-2	1	1	LRP1
Pubmed	35545686	Human platelets release TGFBIp in acute myocardial infarction.	Pubmed	4.889E-4	1.000E0	1.196E-3	1.199E-2	1	1	TGFBI
Pubmed	30504723	Targeting CD44 by CRISPR-Cas9 in Multi-Drug Resistant Osteosarcoma Cells.	Pubmed	4.889E-4	1.000E0	1.196E-3	1.199E-2	1	1	CD44
Pubmed	2726470	The cDNA and derived amino acid sequence for human osteopontin.	Pubmed	4.889E-4	1.000E0	1.196E-3	1.199E-2	1	1	SPP1
Pubmed	35904018	An Unexplored Role for MMP-7 (Matrix Metalloproteinase-7) in Promoting Gut Permeability After Ischemic Stroke.	Pubmed	4.889E-4	1.000E0	1.196E-3	1.199E-2	1	1	MMP7
Pubmed	20138033	Plasma osteopontin concentration correlates with the severity of hepatic fibrosis and inflammation in HCV-infected subjects.	Pubmed	4.889E-4	1.000E0	1.196E-3	1.199E-2	1	1	SPP1
Pubmed	16525016	Type I collagen in Hsp47-null cells is aggregated in endoplasmic reticulum and deficient in N-propeptide processing and fibrillogenesis.	Pubmed	4.889E-4	1.000E0	1.196E-3	1.199E-2	1	1	SERPINH1
Pubmed	18489712	Involvement of the low-density lipoprotein receptor-related protein in the transcytosis of the brain delivery vector angiopep-2.	Pubmed	4.889E-4	1.000E0	1.196E-3	1.199E-2	1	1	LRP1
Pubmed	21562757	Osteopontin deficiency protects against obesity-induced hepatic steatosis and attenuates glucose production in mice.	Pubmed	4.889E-4	1.000E0	1.196E-3	1.199E-2	1	1	SPP1
Pubmed	18549897	RNA stability regulates differential expression of the metastasis protein, osteopontin, in hepatocellular cancer.	Pubmed	4.889E-4	1.000E0	1.196E-3	1.199E-2	1	1	SPP1
Pubmed	22728710	The dual role of osteopontin in acetaminophen hepatotoxicity.	Pubmed	4.889E-4	1.000E0	1.196E-3	1.199E-2	1	1	SPP1
Pubmed	31285260	CD44 inhibits ?-SMA gene expression via a novel G-actin/MRTF-mediated pathway that intersects with TGF?R/p38MAPK signaling in murine skin fibroblasts.	Pubmed	4.889E-4	1.000E0	1.196E-3	1.199E-2	1	1	CD44
Pubmed	9272875	Structure of the gene encoding human colligin-2 (CBP2).	Pubmed	4.889E-4	1.000E0	1.196E-3	1.199E-2	1	1	SERPINH1
Pubmed	34521295	PAI-1 Polymorphisms Have Significant Associations With Cancer Risk, Especially Feminine Cancer.	Pubmed	4.889E-4	1.000E0	1.196E-3	1.199E-2	1	1	SERPINE1
Pubmed	33800359	A Narrative Review on Plasminogen Activator Inhibitor-1 and Its (Patho)Physiological Role: To Target or Not to Target?	Pubmed	4.889E-4	1.000E0	1.196E-3	1.199E-2	1	1	SERPINE1
Pubmed	25855193	Neuronal LRP1 regulates glucose metabolism and insulin signaling in the brain.	Pubmed	4.889E-4	1.000E0	1.196E-3	1.199E-2	1	1	LRP1
Pubmed	21079662	The correlation between the endometrial integrins and osteopontin expression with pinopodes development in ovariectomized mice in response to exogenous steroids hormones.	Pubmed	4.889E-4	1.000E0	1.196E-3	1.199E-2	1	1	SPP1
Pubmed	21306344	Plasminogen activator inhibitor-1 4G/5G polymorphism in infertile women with and without endometriosis.	Pubmed	4.889E-4	1.000E0	1.196E-3	1.199E-2	1	1	SERPINE1
Pubmed	11740562	Group A Streptococcus tissue invasion by CD44-mediated cell signalling.	Pubmed	4.889E-4	1.000E0	1.196E-3	1.199E-2	1	1	CD44
Pubmed	34244321	Autoimmunity to annexin A2 predicts mortality among hospitalised COVID-19 patients.	Pubmed	4.889E-4	1.000E0	1.196E-3	1.199E-2	1	1	ANXA2
Pubmed	17911438	CD44 involvement in autoimmune inflammations: the lesson to be learned from CD44-targeting by antibody or from knockout mice.	Pubmed	4.889E-4	1.000E0	1.196E-3	1.199E-2	1	1	CD44
Pubmed	30963672	Osteopontin lung gene expression is a marker of disease severity in pulmonary arterial hypertension.	Pubmed	4.889E-4	1.000E0	1.196E-3	1.199E-2	1	1	SPP1
Pubmed	17900814	Down-regulation of the axonal polysialic acid-neural cell adhesion molecule expression coincides with the onset of myelination in the human fetal forebrain.	Pubmed	4.889E-4	1.000E0	1.196E-3	1.199E-2	1	1	NCAM1
Pubmed	11979071	Anetoderma: an altered balance between metalloproteinases and tissue inhibitors of metalloproteinases.	Pubmed	4.889E-4	1.000E0	1.196E-3	1.199E-2	1	1	MMP7
Pubmed	32645395	LRP1 knockdown aggravates A?	Pubmed	4.889E-4	1.000E0	1.196E-3	1.199E-2	1	1	LRP1
Pubmed	12003861	PSA-NCAM immunoreactivity in chandelier cell axon terminals of the human temporal cortex.	Pubmed	4.889E-4	1.000E0	1.196E-3	1.199E-2	1	1	NCAM1
Pubmed	25953518	Overexpression of HSP47 in esophageal squamous cell carcinoma: clinical implications and functional analysis.	Pubmed	4.889E-4	1.000E0	1.196E-3	1.199E-2	1	1	SERPINH1
Pubmed	16515701	The effect of bisphosphonates on gene expression: GAPDH as a housekeeping or a new target gene?	Pubmed	4.889E-4	1.000E0	1.196E-3	1.199E-2	1	1	GAPDH
Pubmed	19438580	Plasminogen activator inhibitor-1 and asthma: role in the pathogenesis and molecular regulation.	Pubmed	4.889E-4	1.000E0	1.196E-3	1.199E-2	1	1	SERPINE1
Pubmed	22207105	Osteopontin and integrin are involved in cholesterol gallstone formation.	Pubmed	4.889E-4	1.000E0	1.196E-3	1.199E-2	1	1	SPP1
Pubmed	29957058	Chemotherapy-generated cell debris stimulates colon carcinoma tumor growth via osteopontin.	Pubmed	4.889E-4	1.000E0	1.196E-3	1.199E-2	1	1	SPP1
Pubmed	33148170	Analysis of splice variants of the human protein disulfide isomerase (P4HB) gene.	Pubmed	4.889E-4	1.000E0	1.196E-3	1.199E-2	1	1	P4HB
Pubmed	17890953	Laboratory evidence of hyperfibrinolysis in association with low plasminogen activator inhibitor type 1 activity.	Pubmed	4.889E-4	1.000E0	1.196E-3	1.199E-2	1	1	SERPINE1
Pubmed	14963029	Conservation of critical functional domains in murine plasminogen activator inhibitor-1.	Pubmed	4.889E-4	1.000E0	1.196E-3	1.199E-2	1	1	SERPINE1
Pubmed	12883358	CD44s adhesive function spontaneous and PMA-inducible CD44 cleavage are regulated at post-translational level in cells of melanocytic lineage.	Pubmed	4.889E-4	1.000E0	1.196E-3	1.199E-2	1	1	CD44
Pubmed	18273841	A molecular chaperone glucose-regulated protein 94 blocks apoptosis induced by virus infection.	Pubmed	4.889E-4	1.000E0	1.196E-3	1.199E-2	1	1	HSP90B1
Pubmed	24832177	Expression profile of standard and variants forms of CD44 related to prostate cancer behavior.	Pubmed	4.889E-4	1.000E0	1.196E-3	1.199E-2	1	1	CD44
Pubmed	21490692	Gender-specific association of the plasminogen activator inhibitor-1 4G/5G polymorphism with central arterial blood pressure.	Pubmed	4.889E-4	1.000E0	1.196E-3	1.199E-2	1	1	SERPINE1
Pubmed	16274483	Increased PAI-1 plasma levels and risk of death from dengue: no association with the 4G/5G promoter polymorphism.	Pubmed	4.889E-4	1.000E0	1.196E-3	1.199E-2	1	1	SERPINE1
Pubmed	31226944	Lack of the hyaluronan receptor CD44 affects the course of bacterial otitis media and reduces leukocyte recruitment to the middle ear.	Pubmed	4.889E-4	1.000E0	1.196E-3	1.199E-2	1	1	CD44
Pubmed	21792923	Decorin and chondroitin-6 sulfate inhibit B16V melanoma cell migration and invasion by cellular acidification.	Pubmed	4.889E-4	1.000E0	1.196E-3	1.199E-2	1	1	DCN
Pubmed	18500535	Expression and intracellular localization of matrix metalloproteinases in intraductal papillary mucinous neoplasms of the pancreas.	Pubmed	4.889E-4	1.000E0	1.196E-3	1.199E-2	1	1	MMP7
Pubmed	34219288	CD44 v5 domain inhibition represses the polarization of Th2 cells by interfering with the IL-4/IL-4R signaling pathway.	Pubmed	4.889E-4	1.000E0	1.196E-3	1.199E-2	1	1	CD44
Pubmed	19874799	An aggregate-prone mutant of human glyceraldehyde-3-phosphate dehydrogenase augments oxidative stress-induced cell death in SH-SY5Y cells.	Pubmed	4.889E-4	1.000E0	1.196E-3	1.199E-2	1	1	GAPDH
Pubmed	34233589	Pneumococcal surface adhesion A protein (PsaA) interacts with human Annexin A2 on airway epithelial cells.	Pubmed	4.889E-4	1.000E0	1.196E-3	1.199E-2	1	1	ANXA2
Pubmed	20548025	Osteopontin expressed in tubular epithelial cells regulates NK cell-mediated kidney ischemia reperfusion injury.	Pubmed	4.889E-4	1.000E0	1.196E-3	1.199E-2	1	1	SPP1
Pubmed	29317049	Autoimmunity against a glycolytic enzyme as a possible cause for persistent symptoms in Lyme disease.	Pubmed	4.889E-4	1.000E0	1.196E-3	1.199E-2	1	1	ENO2
Pubmed	8957071	Targeted mutagenesis of Timp-1 reveals that lung tumor invasion is influenced by Timp-1 genotype of the tumor but not by that of the host.	Pubmed	4.889E-4	1.000E0	1.196E-3	1.199E-2	1	1	TIMP1
Pubmed	30758811	Osteopontin counters human immunodeficiency virus type 1-induced impairment of neurite growth through mammalian target of rapamycin and beta-integrin signaling pathways.	Pubmed	4.889E-4	1.000E0	1.196E-3	1.199E-2	1	1	SPP1
Pubmed	30456594	The role of osteopontin in kidney diseases.	Pubmed	4.889E-4	1.000E0	1.196E-3	1.199E-2	1	1	SPP1
Pubmed	23967215	Natural haemozoin induces expression and release of human monocyte tissue inhibitor of metalloproteinase-1.	Pubmed	4.889E-4	1.000E0	1.196E-3	1.199E-2	1	1	TIMP1
Pubmed	14504107	Annexin II mediates plasminogen-dependent matrix invasion by human monocytes: enhanced expression by macrophages.	Pubmed	4.889E-4	1.000E0	1.196E-3	1.199E-2	1	1	ANXA2
Pubmed	34257584	Overexpression of CD44v8-10 in Colon Polyps-A Possible Key to Early Diagnosis.	Pubmed	4.889E-4	1.000E0	1.196E-3	1.199E-2	1	1	CD44
Pubmed	21899585	TGFBI gene mutation in a Chinese pedigree with Reis-B�cklers corneal dystrophy.	Pubmed	4.889E-4	1.000E0	1.196E-3	1.199E-2	1	1	TGFBI
Pubmed	32258173	Polytrauma in Older Adults Leads to Significantly Increased TIMP-1 Levels in the Early Posttraumatic Period.	Pubmed	4.889E-4	1.000E0	1.196E-3	1.199E-2	1	1	TIMP1
Pubmed	21669487	Hepatocellular carcinoma with progenitor cell features distinguishable by the hepatic stem/progenitor cell marker NCAM.	Pubmed	4.889E-4	1.000E0	1.196E-3	1.199E-2	1	1	NCAM1
Pubmed	29394913	Elevated systemic levels of the matrix metalloproteinase inhibitor TIMP-1 correlate with clinical markers of cachexia in patients with chronic pancreatitis and pancreatic cancer.	Pubmed	4.889E-4	1.000E0	1.196E-3	1.199E-2	1	1	TIMP1
Pubmed	26867533	Neuron-specific enolase in nasal secretions as a novel biomarker of olfactory dysfunction in chronic rhinosinusitis.	Pubmed	4.889E-4	1.000E0	1.196E-3	1.199E-2	1	1	ENO2
Pubmed	24133283	The neural cell adhesion molecule promotes maturation of the presynaptic endocytotic machinery by switching synaptic vesicle recycling from adaptor protein 3 (AP-3)- to AP-2-dependent mechanisms.	Pubmed	4.889E-4	1.000E0	1.196E-3	1.199E-2	1	1	NCAM1
Pubmed	14977630	Altered bleomycin-induced lung fibrosis in osteopontin-deficient mice.	Pubmed	4.889E-4	1.000E0	1.196E-3	1.199E-2	1	1	SPP1
Pubmed	23725125	Current evidence on associations between the MMP-7 (-181A>G) polymorphism and digestive system cancer risk.	Pubmed	4.889E-4	1.000E0	1.196E-3	1.199E-2	1	1	MMP7
Pubmed	34944493	CD44: A Multifunctional Mediator of Cancer Progression.	Pubmed	4.889E-4	1.000E0	1.196E-3	1.199E-2	1	1	CD44
Pubmed	17634538	TIMP-1 is significantly associated with objective response and survival in metastatic colorectal cancer patients receiving combination of irinotecan, 5-fluorouracil, and folinic acid.	Pubmed	4.889E-4	1.000E0	1.196E-3	1.199E-2	1	1	TIMP1
Pubmed	27758876	Exosomes Promote Ovarian Cancer Cell Invasion through Transfer of CD44 to Peritoneal Mesothelial Cells.	Pubmed	4.889E-4	1.000E0	1.196E-3	1.199E-2	1	1	CD44
Pubmed	23111469	Plasminogen activator inhibitor-1 (PAI-1) expression in relation to hypoxia and oncoproteins in clinical cervical tumors.	Pubmed	4.889E-4	1.000E0	1.196E-3	1.199E-2	1	1	SERPINE1
Pubmed	17657222	The multi-functional cellular adhesion molecule CD44 is regulated by the 8;21 chromosomal translocation.	Pubmed	4.889E-4	1.000E0	1.196E-3	1.199E-2	1	1	CD44
Pubmed	36291587	A Pan-Cancer Analysis of Heat-Shock Protein 90 Beta1(HSP90B1) in Human Tumours.	Pubmed	4.889E-4	1.000E0	1.196E-3	1.199E-2	1	1	HSP90B1
Pubmed	3097076	cDNA cloning of human plasminogen activator-inhibitor from endothelial cells.	Pubmed	4.889E-4	1.000E0	1.196E-3	1.199E-2	1	1	SERPINE1
Pubmed	21995440	Brain microvascular pericytes are immunoactive in culture: cytokine, chemokine, nitric oxide, and LRP-1 expression in response to lipopolysaccharide.	Pubmed	4.889E-4	1.000E0	1.196E-3	1.199E-2	1	1	LRP1
Pubmed	17696803	Role of osteopontin in regulating hepatic inflammatory responses and toxic liver injury.	Pubmed	4.889E-4	1.000E0	1.196E-3	1.199E-2	1	1	SPP1
Pubmed	23725171	For which cancer types can neuron-specific enolase be clinically helpful in Turkish patients?	Pubmed	4.889E-4	1.000E0	1.196E-3	1.199E-2	1	1	ENO2
Pubmed	22427881	Low level of low-density lipoprotein receptor-related protein 1 predicts an unfavorable prognosis of hepatocellular carcinoma after curative resection.	Pubmed	4.889E-4	1.000E0	1.196E-3	1.199E-2	1	1	LRP1
Pubmed	25133541	Osteopontin is expressed in the mouse uterus during early pregnancy and promotes mouse blastocyst attachment and invasion in vitro.	Pubmed	4.889E-4	1.000E0	1.196E-3	1.199E-2	1	1	SPP1
Pubmed	16636662	CD44 ligation induces caspase-independent cell death via a novel calpain/AIF pathway in human erythroleukemia cells.	Pubmed	4.889E-4	1.000E0	1.196E-3	1.199E-2	1	1	CD44
Pubmed	19282389	Estrogens regulate posttranslational modification of neural cell adhesion molecule during the estrogen-induced gonadotropin surge.	Pubmed	4.889E-4	1.000E0	1.196E-3	1.199E-2	1	1	NCAM1
Pubmed	28550248	CD44 Splice Variants as Potential Players in�Alzheimer's Disease Pathology.	Pubmed	4.889E-4	1.000E0	1.196E-3	1.199E-2	1	1	CD44
Pubmed	18694621	A small interfering RNA targeting osteopontin as gastric cancer therapeutics.	Pubmed	4.889E-4	1.000E0	1.196E-3	1.199E-2	1	1	SPP1
Pubmed	25758142	Heat Shock Protein 47 Promotes Glioma Angiogenesis.	Pubmed	4.889E-4	1.000E0	1.196E-3	1.199E-2	1	1	SERPINH1
Pubmed	15494684	Role of osteopontin in adhesion, migration, cell survival and bone remodeling.	Pubmed	4.889E-4	1.000E0	1.196E-3	1.199E-2	1	1	SPP1
Pubmed	19837927	Adipose tissue collagen VI in obesity.	Pubmed	4.889E-4	1.000E0	1.196E-3	1.199E-2	1	1	COL6A3
Pubmed	23352191	Placental expression of osteopontin(OPN) in monochorionic twins with discordant growth.	Pubmed	4.889E-4	1.000E0	1.196E-3	1.199E-2	1	1	SPP1
Pubmed	28706421	Gastric cancer-derived heat shock protein-gp96 peptide complex enhances dendritic cell activation.	Pubmed	4.889E-4	1.000E0	1.196E-3	1.199E-2	1	1	HSP90B1
Pubmed	12388239	Deficiency of TIMP-1 exacerbates LV remodeling after myocardial infarction in mice.	Pubmed	4.889E-4	1.000E0	1.196E-3	1.199E-2	1	1	TIMP1
Pubmed	23800986	CD44variant exon 9 plays an important role in colon cancer initiating cells.	Pubmed	4.889E-4	1.000E0	1.196E-3	1.199E-2	1	1	CD44
Pubmed	33958649	Endothelial angiogenic activity and adipose angiogenesis is controlled by extracellular matrix protein TGFBI.	Pubmed	4.889E-4	1.000E0	1.196E-3	1.199E-2	1	1	TGFBI
Pubmed	22449225	CD44 expression in plexiform lesions of idiopathic pulmonary arterial hypertension.	Pubmed	4.889E-4	1.000E0	1.196E-3	1.199E-2	1	1	CD44
Pubmed	37143206	PAI-1 mediates TGF-?1-induced myofibroblast activation in tenocytes via mTOR signaling.	Pubmed	4.889E-4	1.000E0	1.196E-3	1.199E-2	1	1	SERPINE1
Pubmed	28935249	Osteopontin plays a unique role in resistance of CD34+/CD123+ human leukemia cell lines KG1a to parthenolide.	Pubmed	4.889E-4	1.000E0	1.196E-3	1.199E-2	1	1	SPP1
Pubmed	33597603	Plasma osteopontin as a biomarker of Alzheimer's disease and vascular cognitive impairment.	Pubmed	4.889E-4	1.000E0	1.196E-3	1.199E-2	1	1	SPP1
Pubmed	37398648	Important functional role of the protein osteopontin in the progression of malignant pleural mesothelioma.	Pubmed	4.889E-4	1.000E0	1.196E-3	1.199E-2	1	1	SPP1
Pubmed	1572411	Transcriptional activation of the NCAM gene during myogenic differentiation.	Pubmed	4.889E-4	1.000E0	1.196E-3	1.199E-2	1	1	NCAM1
Pubmed	10766759	Phosphorylation of osteopontin is required for inhibition of vascular smooth muscle cell calcification.	Pubmed	4.889E-4	1.000E0	1.196E-3	1.199E-2	1	1	SPP1
Pubmed	10391127	Epigenetic inhibition of lysyl oxidase transcription after transformation by ras oncogene.	Pubmed	4.889E-4	1.000E0	1.196E-3	1.199E-2	1	1	LOX
Pubmed	24206578	Expression of CD56 is an unfavorable prognostic factor for acute promyelocytic leukemia with higher initial white blood cell counts.	Pubmed	4.889E-4	1.000E0	1.196E-3	1.199E-2	1	1	NCAM1
Pubmed	21983451	Urinary OPN excretion in children with glomerular proteinuria.	Pubmed	4.889E-4	1.000E0	1.196E-3	1.199E-2	1	1	SPP1
Pubmed	19341245	A functional proteomic method for the enrichment of peripheral membrane proteins reveals the collagen binding protein Hsp47 is exposed on the surface of activated human platelets.	Pubmed	4.889E-4	1.000E0	1.196E-3	1.199E-2	1	1	SERPINH1
Pubmed	20299979	Increased expression of plasminogen activator inhibitor type-1 (PAI-1) in HEPG2 cells induced by insulin mediated by the 3&#39;-untranslated region of the PAI-1 gene and its pharmacologic implications.	Pubmed	4.889E-4	1.000E0	1.196E-3	1.199E-2	1	1	SERPINE1
Pubmed	36675165	siRNA-Mediated	Pubmed	4.889E-4	1.000E0	1.196E-3	1.199E-2	1	1	TIMP1
Pubmed	27236020	Polysialic acid enters the cell nucleus attached to a fragment of the neural cell adhesion molecule NCAM to regulate the circadian rhythm in mouse brain.	Pubmed	4.889E-4	1.000E0	1.196E-3	1.199E-2	1	1	NCAM1
Pubmed	3194009	Expression of human proteoglycan in Chinese hamster ovary cells inhibits cell proliferation.	Pubmed	4.889E-4	1.000E0	1.196E-3	1.199E-2	1	1	DCN
Pubmed	3024122	A growth-responsive gene (16C8) in normal mouse fibroblasts homologous to a human collagenase inhibitor with erythroid-potentiating activity: evidence for inducible and constitutive transcripts.	Pubmed	4.889E-4	1.000E0	1.196E-3	1.199E-2	1	1	TIMP1
Pubmed	18403601	Regulated intramembrane proteolysis of the low-density lipoprotein receptor-related protein mediates ischemic cell death.	Pubmed	4.889E-4	1.000E0	1.196E-3	1.199E-2	1	1	LRP1
Pubmed	28948494	Endothelial LRP1 - A Potential Target for the Treatment of Alzheimer's Disease : Theme: Drug Discovery, Development and Delivery in Alzheimer's Disease Guest Editor: Davide Brambilla.	Pubmed	4.889E-4	1.000E0	1.196E-3	1.199E-2	1	1	LRP1
Pubmed	16167883	Immune function of C1q and its modulators CD91 and CD93.	Pubmed	4.889E-4	1.000E0	1.196E-3	1.199E-2	1	1	LRP1
Pubmed	21128994	Plasminogen activator inhibitor-1 and HbA1c defined prediabetes: the Guangzhou Biobank Cohort Study-CVD.	Pubmed	4.889E-4	1.000E0	1.196E-3	1.199E-2	1	1	SERPINE1
Pubmed	17695544	High gene expression of matrix metalloproteinase-7 is associated with early stages of oral cancer.	Pubmed	4.889E-4	1.000E0	1.196E-3	1.199E-2	1	1	MMP7
Pubmed	17949955	A study on the action of vitamin E supplementation on plasminogen activator inhibitor type 1 and platelet nitric oxide production in type 2 diabetic patients.	Pubmed	4.889E-4	1.000E0	1.196E-3	1.199E-2	1	1	SERPINE1
Pubmed	29934525	Secondary lymphoid organ fibroblastic reticular cells mediate trans-infection of HIV-1 via CD44-hyaluronan interactions.	Pubmed	4.889E-4	1.000E0	1.196E-3	1.199E-2	1	1	CD44
Pubmed	12808021	Stimulation of MMP-7 (matrilysin) by Helicobacter pylori in human gastric epithelial cells: role in epithelial cell migration.	Pubmed	4.889E-4	1.000E0	1.196E-3	1.199E-2	1	1	MMP7
Pubmed	14652637	Allele 4G of gene PAI-1 associated with prothrombin mutation G20210A increases the risk for venous thrombosis.	Pubmed	4.889E-4	1.000E0	1.196E-3	1.199E-2	1	1	SERPINE1
Pubmed	37119730	A meta-analysis and bioinformatics analysis of P4HB expression levels in the prognosis of cancer patients.	Pubmed	4.889E-4	1.000E0	1.196E-3	1.199E-2	1	1	P4HB
Pubmed	20416163	[Effect of CD44 gene silence on multi-drug resistance reversal and biologic activity in K562/A02 cells].	Pubmed	4.889E-4	1.000E0	1.196E-3	1.199E-2	1	1	CD44
Pubmed	27429043	Annexin 2A sustains glioblastoma cell dissemination and proliferation.	Pubmed	4.889E-4	1.000E0	1.196E-3	1.199E-2	1	1	ANXA2
Pubmed	15528457	Absence of alpha-1 antitrypsin deficiency alleles (S and Z) in Japanese and Korean patients with aneurysmal subarachnoid hemorrhage.	Pubmed	4.889E-4	1.000E0	1.196E-3	1.199E-2	1	1	SERPINE1
Pubmed	21378022	A role for decorin in a murine model of allergen-induced asthma.	Pubmed	4.889E-4	1.000E0	1.196E-3	1.199E-2	1	1	DCN
Pubmed	19246678	Osteopontin: a fibrosis-related marker molecule in cardiac remodeling of enterovirus myocarditis in the susceptible host.	Pubmed	4.889E-4	1.000E0	1.196E-3	1.199E-2	1	1	SPP1
Pubmed	11485022	The plasminogen activator inhibitor 1 4G/5G polymorphism is not associated with longevity: a study in octogenarians.	Pubmed	4.889E-4	1.000E0	1.196E-3	1.199E-2	1	1	SERPINE1
Pubmed	12390531	Mechanism of plasminogen activator inhibitor-1 regulation by oncostatin M and interleukin-1 in human astrocytes.	Pubmed	4.889E-4	1.000E0	1.196E-3	1.199E-2	1	1	SERPINE1
Pubmed	34378562	A fluorescent aptasensor based on copper nanoclusters for optical detection of CD44 exon v10, an important isoform in metastatic breast cancer.	Pubmed	4.889E-4	1.000E0	1.196E-3	1.199E-2	1	1	CD44
Pubmed	17683591	Impact of polysialylated CD56 on natural killer cell cytotoxicity.	Pubmed	4.889E-4	1.000E0	1.196E-3	1.199E-2	1	1	NCAM1
Pubmed	26937142	Role of CD56-expressing immature biliary epithelial cells in biliary atresia.	Pubmed	4.889E-4	1.000E0	1.196E-3	1.199E-2	1	1	NCAM1
Pubmed	29209142	Clinical and	Pubmed	4.889E-4	1.000E0	1.196E-3	1.199E-2	1	1	SPP1
Pubmed	17717143	Tumoral and choroidal vascularization: differential cellular mechanisms involving plasminogen activator inhibitor type I.	Pubmed	4.889E-4	1.000E0	1.196E-3	1.199E-2	1	1	SERPINE1
Pubmed	14625301	Enhanced in vitro proliferation of aortic endothelial cells from plasminogen activator inhibitor-1-deficient mice.	Pubmed	4.889E-4	1.000E0	1.196E-3	1.199E-2	1	1	SERPINE1
Pubmed	29671669	Confirmation and refinement of the heterozygous deletion of the small leucine-rich proteoglycans associated with posterior amorphous corneal dystrophy.	Pubmed	4.889E-4	1.000E0	1.196E-3	1.199E-2	1	1	DCN
Pubmed	26999446	Aggravation of Allergic Airway Inflammation by Cigarette Smoke in Mice Is CD44-Dependent.	Pubmed	4.889E-4	1.000E0	1.196E-3	1.199E-2	1	1	CD44
Pubmed	17478562	Concentrations of TIMP1 mRNA splice variants and TIMP-1 protein are differentially associated with prognosis in primary breast cancer.	Pubmed	4.889E-4	1.000E0	1.196E-3	1.199E-2	1	1	TIMP1
Pubmed	23681900	CD44/cellular prion protein interact in multidrug resistant breast cancer cells and correlate with responses to neoadjuvant chemotherapy in breast cancer patients.	Pubmed	4.889E-4	1.000E0	1.196E-3	1.199E-2	1	1	CD44
Pubmed	7552714	Mechanisms contributing to the conformational and functional flexibility of plasminogen activator inhibitor-1.	Pubmed	4.889E-4	1.000E0	1.196E-3	1.199E-2	1	1	SERPINE1
Pubmed	16636649	Expanding the mutational spectrum in TGFBI-linked corneal dystrophies: Identification of a novel and unusual mutation (Val113Ile) in a family with granular dystrophy.	Pubmed	4.889E-4	1.000E0	1.196E-3	1.199E-2	1	1	TGFBI
Pubmed	23859635	Correlation between serum 25-hydroxyvitamin D level and plasminogen activator inhibitor 1 in type 2 diabetic patients.	Pubmed	4.889E-4	1.000E0	1.196E-3	1.199E-2	1	1	SERPINE1
Pubmed	17259369	Involvement of heat shock factor-1 in glycated LDL-induced upregulation of plasminogen activator inhibitor-1 in vascular endothelial cells.	Pubmed	4.889E-4	1.000E0	1.196E-3	1.199E-2	1	1	SERPINE1
Pubmed	12086154	Hypoxia enhances the expression of plasminogen activator inhibitor-1 in human lung cancer cells, EBC-1.	Pubmed	4.889E-4	1.000E0	1.196E-3	1.199E-2	1	1	SERPINE1
Pubmed	25399881	PAI-1 inhibits development of chronic otitis media and tympanosclerosis in a mouse model of otitis media.	Pubmed	4.889E-4	1.000E0	1.196E-3	1.199E-2	1	1	SERPINE1
Pubmed	32200838	Atypical Corneal Deposits after Deep Anterior Lamellar Keratoplasty.	Pubmed	4.889E-4	1.000E0	1.196E-3	1.199E-2	1	1	TGFBI
Pubmed	15965965	Ultrastructural defects of collagen VI filaments in an Ullrich syndrome patient with loss of the alpha3(VI) N10-N7 domains.	Pubmed	4.889E-4	1.000E0	1.196E-3	1.199E-2	1	1	COL6A3
Pubmed	16839355	Adrenal gland-dependent augmentation of plasminogen activator inhibitor-1 expression in streptozotocin-induced diabetic mice.	Pubmed	4.889E-4	1.000E0	1.196E-3	1.199E-2	1	1	SERPINE1
Pubmed	24506343	Transforming growth factor ?-induced protein promotes severe vascular inflammatory responses.	Pubmed	4.889E-4	1.000E0	1.196E-3	1.199E-2	1	1	TGFBI
Pubmed	29477725	Mast cell-derived plasminogen activator inhibitor type 1 promotes airway inflammation and remodeling in a murine model of asthma.	Pubmed	4.889E-4	1.000E0	1.196E-3	1.199E-2	1	1	SERPINE1
Pubmed	30866741	Plasma osteopontin may predict neuroinflammation and the severity of pediatric traumatic brain injury.	Pubmed	4.889E-4	1.000E0	1.196E-3	1.199E-2	1	1	SPP1
Pubmed	22511630	A connective tissue growth factor signaling receptor in corneal fibroblasts.	Pubmed	4.889E-4	1.000E0	1.196E-3	1.199E-2	1	1	LRP1
Pubmed	19766963	Serum levels of hyaluronic acid and tissue metalloproteinase inhibitor-1 combined with age predict the presence of nonalcoholic steatohepatitis in a pilot cohort of subjects with nonalcoholic fatty liver disease.	Pubmed	4.889E-4	1.000E0	1.196E-3	1.199E-2	1	1	TIMP1
Pubmed	19740338	Osteopontin is not crucial to protective immunity during murine tuberculosis.	Pubmed	4.889E-4	1.000E0	1.196E-3	1.199E-2	1	1	SPP1
Pubmed	20718664	Anti-CD44 monoclonal antibody inhibits heart transplant rejection mediated by alloantigen-primed CD4(+) memory T cells in nude mice.	Pubmed	4.889E-4	1.000E0	1.196E-3	1.199E-2	1	1	CD44
Pubmed	37325640	Osteopontin depletion in macrophages perturbs proteostasis	Pubmed	4.889E-4	1.000E0	1.196E-3	1.199E-2	1	1	SPP1
Pubmed	31973538	Heat shock protein gp96 and CD4+ and CD8+ T-lymphocytes expression as prognostic factors in various molecular types of invasive breast carcinoma.	Pubmed	4.889E-4	1.000E0	1.196E-3	1.199E-2	1	1	HSP90B1
Pubmed	11413411	Late-onset form of lattice corneal dystrophy caused by leu527Arg mutation of the TGFBI gene.	Pubmed	4.889E-4	1.000E0	1.196E-3	1.199E-2	1	1	TGFBI
Pubmed	20127289	Contribution of genetic and metabolic syndrome to omental adipose tissue PAI-1 gene mRNA and plasma levels in obesity.	Pubmed	4.889E-4	1.000E0	1.196E-3	1.199E-2	1	1	SERPINE1
Pubmed	15372465	Upstream stimulatory factor regulates E box-dependent PAI-1 transcription in human epidermal keratinocytes.	Pubmed	4.889E-4	1.000E0	1.196E-3	1.199E-2	1	1	SERPINE1
Pubmed	11981424	Chronic graft dysfunction in renal transplant patients: potential role of plasminogen activator inhibitor type 1.	Pubmed	4.889E-4	1.000E0	1.196E-3	1.199E-2	1	1	SERPINE1
Pubmed	2378869	Soluble and membrane-associated human low-affinity adenosine binding protein (adenotin): properties and homology with mammalian and avian stress proteins.	Pubmed	4.889E-4	1.000E0	1.196E-3	1.199E-2	1	1	HSP90B1
Pubmed	3653393	Sequence conservation in the 3&#39;-untranslated regions of neurone-specific enolase, lymphokine and protooncogene mRNAs.	Pubmed	4.889E-4	1.000E0	1.196E-3	1.199E-2	1	1	ENO2
Pubmed	12750406	A role for CD44 in an antigen-induced murine model of pulmonary eosinophilia.	Pubmed	4.889E-4	1.000E0	1.196E-3	1.199E-2	1	1	CD44
Pubmed	32501585	Genetic Ablation of Osteopontin in Osteomalacic Hyp Mice Partially Rescues the Deficient Mineralization Without Correcting Hypophosphatemia.	Pubmed	4.889E-4	1.000E0	1.196E-3	1.199E-2	1	1	SPP1
Pubmed	23002207	Induction of the stem-like cell regulator CD44 by Rho kinase inhibition contributes to the maintenance of colon cancer-initiating cells.	Pubmed	4.889E-4	1.000E0	1.196E-3	1.199E-2	1	1	CD44
Pubmed	19885616	Evaluation of annexin II as a potential serum marker for hepatocellular carcinoma using a developed sandwich ELISA method.	Pubmed	4.889E-4	1.000E0	1.196E-3	1.199E-2	1	1	ANXA2
Pubmed	27697640	Annexin A2, up-regulated by IL-6, promotes the ossification of ligament fibroblasts from ankylosing spondylitis patients.	Pubmed	4.889E-4	1.000E0	1.196E-3	1.199E-2	1	1	ANXA2
Pubmed	31659495	A novel role mediated by adenoviral E1A in suppressing cancer through modulating decorin.	Pubmed	4.889E-4	1.000E0	1.196E-3	1.199E-2	1	1	DCN
Pubmed	21911891	Plasminogen activator inhibitor type 1 serum levels and 4G/5G gene polymorphism in morbidly obese Hispanic patients with non-alcoholic fatty liver disease.	Pubmed	4.889E-4	1.000E0	1.196E-3	1.199E-2	1	1	SERPINE1
Pubmed	23184207	Relationship between plasminogen activator inhibitor type-1 (PAI-1) gene polymorphisms and osteoporosis in Turkish women.	Pubmed	4.889E-4	1.000E0	1.196E-3	1.199E-2	1	1	SERPINE1
Pubmed	35473478	Genetic screening of	Pubmed	4.889E-4	1.000E0	1.196E-3	1.199E-2	1	1	TGFBI
Pubmed	23560895	Long-term ethanol exposure-induced hepatocellular carcinoma cell migration and invasion through lysyl oxidase activation are attenuated by combined treatment with pterostilbene and curcumin analogues.	Pubmed	4.889E-4	1.000E0	1.196E-3	1.199E-2	1	1	LOX
Pubmed	28814318	Annexin A2 could enhance multidrug resistance by regulating NF-?B signaling pathway in pediatric neuroblastoma.	Pubmed	4.889E-4	1.000E0	1.196E-3	1.199E-2	1	1	ANXA2
Pubmed	32101136	Elevated circulating metalloproteinase 7 predicts recurrent cardiovascular events in patients with carotid stenosis: a prospective cohort study.	Pubmed	4.889E-4	1.000E0	1.196E-3	1.199E-2	1	1	MMP7
Pubmed	11342603	CD44-deficient mice exhibit enhanced hepatitis after concanavalin A injection: evidence for involvement of CD44 in activation-induced cell death.	Pubmed	4.889E-4	1.000E0	1.196E-3	1.199E-2	1	1	CD44
Pubmed	12438962	Association of plasminogen activator inhibitor-1 genotype with avascular osteonecrosis in steroid-treated renal allograft recipients.	Pubmed	4.889E-4	1.000E0	1.196E-3	1.199E-2	1	1	SERPINE1
Pubmed	20707929	Effect of experimental treatment on GAPDH mRNA expression as a housekeeping gene in human diploid fibroblasts.	Pubmed	4.889E-4	1.000E0	1.196E-3	1.199E-2	1	1	GAPDH
Pubmed	32428448	Hyaluronic acid binding to CD44S is indiscriminate of molecular weight.	Pubmed	4.889E-4	1.000E0	1.196E-3	1.199E-2	1	1	CD44
Pubmed	20864681	CD44 deficiency is associated with increased bacterial clearance but enhanced lung inflammation during Gram-negative pneumonia.	Pubmed	4.889E-4	1.000E0	1.196E-3	1.199E-2	1	1	CD44
Pubmed	18535152	Osteopontin promotes the development of natural killer cells from hematopoietic stem cells.	Pubmed	4.889E-4	1.000E0	1.196E-3	1.199E-2	1	1	SPP1
Pubmed	15471954	Annexin A2 mediates endothelial cell activation by antiphospholipid/anti-beta2 glycoprotein I antibodies.	Pubmed	4.889E-4	1.000E0	1.196E-3	1.199E-2	1	1	ANXA2
Pubmed	22219127	Role of a neural cell adhesion molecule found in cerebrospinal fluid as a potential biomarker for epilepsy.	Pubmed	4.889E-4	1.000E0	1.196E-3	1.199E-2	1	1	NCAM1
Pubmed	37107705	Contribution of LRP1 in Human Congenital Heart Disease Correlates with Its Roles in the Outflow Tract and Atrioventricular Cushion Development.	Pubmed	4.889E-4	1.000E0	1.196E-3	1.199E-2	1	1	LRP1
Pubmed	8910476	Osteopontin N-terminal domain contains a cryptic adhesive sequence recognized by alpha9beta1 integrin.	Pubmed	4.889E-4	1.000E0	1.196E-3	1.199E-2	1	1	SPP1
Pubmed	25555465	Osteopontin is a novel prognostic biomarker in early-stage non-small cell lung cancer after surgical resection.	Pubmed	4.889E-4	1.000E0	1.196E-3	1.199E-2	1	1	SPP1
Pubmed	23559853	Altered protein conformation and lower stability of the dystrophic transforming growth factor beta-induced protein mutants.	Pubmed	4.889E-4	1.000E0	1.196E-3	1.199E-2	1	1	TGFBI
Pubmed	20094730	Localization of HSP47 mRNA in murine bleomycin-induced pulmonary fibrosis.	Pubmed	4.889E-4	1.000E0	1.196E-3	1.199E-2	1	1	SERPINH1
Pubmed	28838342	The association between PAI-1 -675 4G/5G polymorphism and type 2 diabetes mellitus.	Pubmed	4.889E-4	1.000E0	1.196E-3	1.199E-2	1	1	SERPINE1
Pubmed	26108996	Glucose-regulated protein 94 is a novel glioma biomarker and promotes the aggressiveness of glioma via Wnt/?-catenin signaling pathway.	Pubmed	4.889E-4	1.000E0	1.196E-3	1.199E-2	1	1	HSP90B1
Pubmed	24582869	A case of concomitant keratoconus and granular corneal dystrophy type II.	Pubmed	4.889E-4	1.000E0	1.196E-3	1.199E-2	1	1	TGFBI
Pubmed	14676629	Role of CD44 and hyaluronic acid (HA) in activation of alloreactive and antigen-specific T cells by bone marrow-derived dendritic cells.	Pubmed	4.889E-4	1.000E0	1.196E-3	1.199E-2	1	1	CD44
Pubmed	21211402	[Relationship between 666C > T polymorphism of TIMP-1 and lumbar intervertebral disc degeneration].	Pubmed	4.889E-4	1.000E0	1.196E-3	1.199E-2	1	1	TIMP1
Pubmed	19956413	A novel mutation I522N within the TGFBI gene caused lattice corneal dystrophy I.	Pubmed	4.889E-4	1.000E0	1.196E-3	1.199E-2	1	1	TGFBI
Pubmed	29524512	Corneal Dystrophy Mutations Drive Pathogenesis by Targeting TGFBIp Stability and Solubility in a Latent Amyloid-forming Domain.	Pubmed	4.889E-4	1.000E0	1.196E-3	1.199E-2	1	1	TGFBI
Pubmed	12968681	Osteopontin expression in osteoblasts and osteocytes during bone formation under mechanical stress in the calvarial suture in vivo.	Pubmed	4.889E-4	1.000E0	1.196E-3	1.199E-2	1	1	SPP1
Pubmed	18077030	PAI-1 levels predict response to fractionated irradiation in 10 human squamous cell carcinoma lines of the head and neck.	Pubmed	4.889E-4	1.000E0	1.196E-3	1.199E-2	1	1	SERPINE1
Pubmed	25278703	Osteopontin is an important mediator of alcoholic liver disease via hepatic stellate cell activation.	Pubmed	4.889E-4	1.000E0	1.196E-3	1.199E-2	1	1	SPP1
Pubmed	33365011	Cardioprotective Effect of Decorin in Type 2 Diabetes.	Pubmed	4.889E-4	1.000E0	1.196E-3	1.199E-2	1	1	DCN
Pubmed	28550176	Mechanical behavior and matrisome gene expression in the aneurysm-prone thoracic aorta of newborn lysyl oxidase knockout mice.	Pubmed	4.889E-4	1.000E0	1.196E-3	1.199E-2	1	1	LOX
Pubmed	23218127	Preservation of peritoneal fibrinolysis owing to decreased transcription of plasminogen activator inhibitor-1 in peritoneal mesothelial cells suppresses postoperative adhesion formation in laparoscopic surgery.	Pubmed	4.889E-4	1.000E0	1.196E-3	1.199E-2	1	1	SERPINE1
Pubmed	32114422	A perspective on challenges and opportunities in characterizing oral cancer stem cells.	Pubmed	4.889E-4	1.000E0	1.196E-3	1.199E-2	1	1	CD44
Pubmed	7188249	Tissue- and developmental stage-specific forms of a neural cell surface antigen linked to differences in glycosylation of a common polypeptide.	Pubmed	4.889E-4	1.000E0	1.196E-3	1.199E-2	1	1	NCAM1
Pubmed	22654106	Primary mesenchymal stem and progenitor cells from bone marrow lack expression of CD44 protein.	Pubmed	4.889E-4	1.000E0	1.196E-3	1.199E-2	1	1	CD44
Pubmed	34281165	Novel	Pubmed	4.889E-4	1.000E0	1.196E-3	1.199E-2	1	1	LOX
Pubmed	28622386	Alpha-defensin-dependent enhancement of enteric viral infection.	Pubmed	4.889E-4	1.000E0	1.196E-3	1.199E-2	1	1	MMP7
Pubmed	17441315	Rna interference of annexin II gene in PC3 cells by using small interference RNA synthesized with in vitro transcription.	Pubmed	4.889E-4	1.000E0	1.196E-3	1.199E-2	1	1	ANXA2
Pubmed	21247495	Deletion of the thrombin cleavage domain of osteopontin mediates breast cancer cell adhesion, proteolytic activity, tumorgenicity, and metastasis.	Pubmed	4.889E-4	1.000E0	1.196E-3	1.199E-2	1	1	SPP1
Pubmed	8550848	Distribution and regulation of plasminogen activator inhibitor-1 in murine adipose tissue in vivo. Induction by tumor necrosis factor-alpha and lipopolysaccharide.	Pubmed	4.889E-4	1.000E0	1.196E-3	1.199E-2	1	1	SERPINE1
Pubmed	22175901	Osteopontin is highly expressed in severely dystrophic muscle and seems to play a role in muscle regeneration and fibrosis.	Pubmed	4.889E-4	1.000E0	1.196E-3	1.199E-2	1	1	SPP1
Pubmed	19016748	Osteopontin promotes ovarian cancer progression and cell survival and increases HIF-1alpha expression through the PI3-K/Akt pathway.	Pubmed	4.889E-4	1.000E0	1.196E-3	1.199E-2	1	1	SPP1
Pubmed	9463327	Mutation hot spots in 5q31-linked corneal dystrophies.	Pubmed	4.889E-4	1.000E0	1.196E-3	1.199E-2	1	1	TGFBI
Pubmed	32575941	[Differential protein expressions in papillary thyroid carcinoma patients with or without Hashimoto's thyroiditis].	Pubmed	4.889E-4	1.000E0	1.196E-3	1.199E-2	1	1	NCAM1
Pubmed	28720835	Exophagy of annexin A2 via RAB11, RAB8A and RAB27A in IFN-?-stimulated lung epithelial cells.	Pubmed	4.889E-4	1.000E0	1.196E-3	1.199E-2	1	1	ANXA2
Pubmed	19885563	Osteopontin splice variants differentially modulate the migratory activity of hepatocellular carcinoma cell lines.	Pubmed	4.889E-4	1.000E0	1.196E-3	1.199E-2	1	1	SPP1
Pubmed	22402440	Osteopontin in systemic sclerosis and its role in dermal fibrosis.	Pubmed	4.889E-4	1.000E0	1.196E-3	1.199E-2	1	1	SPP1
Pubmed	8550840	Bleomycin-induced pulmonary fibrosis in transgenic mice that either lack or overexpress the murine plasminogen activator inhibitor-1 gene.	Pubmed	4.889E-4	1.000E0	1.196E-3	1.199E-2	1	1	SERPINE1
Pubmed	33380663	Circulating annexin A2 as a biomarker in patients with pancreatic cancer.	Pubmed	4.889E-4	1.000E0	1.196E-3	1.199E-2	1	1	ANXA2
Pubmed	35906541	Annexin A2 (ANXA2) regulates the transcription and alternative splicing of inflammatory genes in renal tubular epithelial cells.	Pubmed	4.889E-4	1.000E0	1.196E-3	1.199E-2	1	1	ANXA2
Pubmed	30951532	Antibody-mediated targeting of cleavage-specific OPN-T cell interactions.	Pubmed	4.889E-4	1.000E0	1.196E-3	1.199E-2	1	1	SPP1
Pubmed	34559985	Lrp1 is a host entry factor for Rift Valley fever virus.	Pubmed	4.889E-4	1.000E0	1.196E-3	1.199E-2	1	1	LRP1
Pubmed	36773529	SPP1 exacerbates ARDS via elevating Th17/Treg and M1/M2 ratios through suppression of ubiquitination-dependent HIF-1? degradation.	Pubmed	4.889E-4	1.000E0	1.196E-3	1.199E-2	1	1	SPP1
Pubmed	17211411	Loss of osteopontin perturbs the epithelial-mesenchymal transition in an injured mouse lens epithelium.	Pubmed	4.889E-4	1.000E0	1.196E-3	1.199E-2	1	1	SPP1
Pubmed	18004082	Protein expression of osteopontin in tumor tissues is an independent prognostic indicator in gastric cancer.	Pubmed	4.889E-4	1.000E0	1.196E-3	1.199E-2	1	1	SPP1
Pubmed	18753414	Reduction of brain metastases in plasminogen activator inhibitor-1-deficient mice with transgenic ocular tumors.	Pubmed	4.889E-4	1.000E0	1.196E-3	1.199E-2	1	1	SERPINE1
Pubmed	17369493	Osteopontin prevents monocyte recirculation and apoptosis.	Pubmed	4.889E-4	1.000E0	1.196E-3	1.199E-2	1	1	SPP1
Pubmed	20863409	Identification of NCAM that interacts with the PHE-CoV spike protein.	Pubmed	4.889E-4	1.000E0	1.196E-3	1.199E-2	1	1	NCAM1
Pubmed	21511320	Osteopontin deficiency enhances parathyroid hormone/ parathyroid hormone related peptide receptor (PPR) signaling-induced alteration in tooth formation and odontoblastic morphology.	Pubmed	4.889E-4	1.000E0	1.196E-3	1.199E-2	1	1	SPP1
Pubmed	11751194	Abnormal pulmonary granuloma formation in osteopontin-deficient mice.	Pubmed	4.889E-4	1.000E0	1.196E-3	1.199E-2	1	1	SPP1
Pubmed	26624007	Can CD44 Be a Mediator of Cell Destruction? The Challenge of Type 1 Diabetes.	Pubmed	4.889E-4	1.000E0	1.196E-3	1.199E-2	1	1	CD44
Pubmed	24156023	Absent/weak CD44 intensity and positive human papillomavirus (HPV) status in oropharyngeal squamous cell carcinoma indicates a very high survival.	Pubmed	4.889E-4	1.000E0	1.196E-3	1.199E-2	1	1	CD44
Pubmed	25785838	Stromal cells positively and negatively modulate the growth of cancer cells: stimulation via the PGE2-TNF?-IL-6 pathway and inhibition via secreted GAPDH-E-cadherin interaction.	Pubmed	4.889E-4	1.000E0	1.196E-3	1.199E-2	1	1	GAPDH
Pubmed	36073574	TIMP1 promotes cell proliferation and invasion capability of right-sided colon cancers via the FAK/Akt signaling pathway.	Pubmed	4.889E-4	1.000E0	1.196E-3	1.199E-2	1	1	TIMP1
Pubmed	18996613	Osteopontin increases lung cancer cells migration via activation of the alphavbeta3 integrin/FAK/Akt and NF-kappaB-dependent pathway.	Pubmed	4.889E-4	1.000E0	1.196E-3	1.199E-2	1	1	SPP1
Pubmed	25132354	Osteopontin deficiency does not prevent but promotes alcoholic neutrophilic hepatitis in mice.	Pubmed	4.889E-4	1.000E0	1.196E-3	1.199E-2	1	1	SPP1
Pubmed	9342184	Osteopontin expression in mammary gland development and tumorigenesis.	Pubmed	4.889E-4	1.000E0	1.196E-3	1.199E-2	1	1	SPP1
Pubmed	16019435	Inhibitory activity on matrix metalloproteinases and cell-proliferating activity of tissue inhibitor of metalloproteinases-1 (TIMP-1)-contrastive difference between human and bovine TIMP-1s on mouse cell proliferation.	Pubmed	4.889E-4	1.000E0	1.196E-3	1.199E-2	1	1	TIMP1
Pubmed	17899257	Tissue inhibitor of metalloproteinase-1 (TIMP-1) polymorphisms in a Caucasian population with abdominal aortic aneurysm.	Pubmed	4.889E-4	1.000E0	1.196E-3	1.199E-2	1	1	TIMP1
Pubmed	17718429	[Expression and clinical significance of matrilysin (MMP-7) in human rectal cancer].	Pubmed	4.889E-4	1.000E0	1.196E-3	1.199E-2	1	1	MMP7
Pubmed	23835737	Ex vivo evaluation of antifibrotic compounds in skin scarring: EGCG and silencing of PAI-1 independently inhibit growth and induce keloid shrinkage.	Pubmed	4.889E-4	1.000E0	1.196E-3	1.199E-2	1	1	SERPINE1
Pubmed	11918223	Resistance to unloading-induced three-dimensional bone loss in osteopontin-deficient mice.	Pubmed	4.889E-4	1.000E0	1.196E-3	1.199E-2	1	1	SPP1
Pubmed	27623437	Predictive and prognostic value of preoperative serum tumor markers in resectable adenosqamous lung carcinoma.	Pubmed	4.889E-4	1.000E0	1.196E-3	1.199E-2	1	1	ENO2
Pubmed	24990180	Lysyl oxidase (LOX) in vascular remodelling. Insight from a new animal model.	Pubmed	4.889E-4	1.000E0	1.196E-3	1.199E-2	1	1	LOX
Pubmed	12499900	Plasminogen activator inhibitor-1 polymorphism is associated with progressive renal dysfunction after acute rejection in renal transplant recipients.	Pubmed	4.889E-4	1.000E0	1.196E-3	1.199E-2	1	1	SERPINE1
Pubmed	23665041	Activated human hepatic stellate cells induce myeloid derived suppressor cells from peripheral blood monocytes in a CD44-dependent fashion.	Pubmed	4.889E-4	1.000E0	1.196E-3	1.199E-2	1	1	CD44
Pubmed	32632143	Evolutionary conserved role of neural cell adhesion molecule-1 in memory.	Pubmed	4.889E-4	1.000E0	1.196E-3	1.199E-2	1	1	NCAM1
Pubmed	37773839	Osteopontin as an early predictor of atherosclerosis in attack-free Familial Mediterranean fever patients.	Pubmed	4.889E-4	1.000E0	1.196E-3	1.199E-2	1	1	SPP1
Pubmed	35834731	NK cells CD56bright and CD56dim subset cytokine loss and exhaustion is associated with impaired survival in myeloma.	Pubmed	4.889E-4	1.000E0	1.196E-3	1.199E-2	1	1	NCAM1
Pubmed	15611098	Characterization of the S-denitrosation activity of protein disulfide isomerase.	Pubmed	4.889E-4	1.000E0	1.196E-3	1.199E-2	1	1	P4HB
Pubmed	23750284	Lysyl oxidase is downregulated by the EWS/FLI1 oncoprotein and its propeptide domain displays tumor supressor activities in Ewing sarcoma cells.	Pubmed	4.889E-4	1.000E0	1.196E-3	1.199E-2	1	1	LOX
Pubmed	11162539	Flexible structures of SIBLING proteins, bone sialoprotein, and osteopontin.	Pubmed	4.889E-4	1.000E0	1.196E-3	1.199E-2	1	1	SPP1
Pubmed	19667273	Validation of lysyl oxidase as a prognostic marker for metastasis and survival in head and neck squamous cell carcinoma: Radiation Therapy Oncology Group trial 90-03.	Pubmed	4.889E-4	1.000E0	1.196E-3	1.199E-2	1	1	LOX
Pubmed	21343303	Hepatic deficiency of low density lipoprotein receptor-related protein-1 reduces high density lipoprotein secretion and plasma levels in mice.	Pubmed	4.889E-4	1.000E0	1.196E-3	1.199E-2	1	1	LRP1
Pubmed	24435452	Plasminogen activator inhibitor-1 -675 4G/5G polymorphism and polycystic ovary syndrome risk: a meta analysis.	Pubmed	4.889E-4	1.000E0	1.196E-3	1.199E-2	1	1	SERPINE1
Pubmed	23391921	The involvement of annexin II in resistance to UVB-induced cell death and in the increased nucleotide excision repair capacity of UV-damaged DNA in human cells.	Pubmed	4.889E-4	1.000E0	1.196E-3	1.199E-2	1	1	ANXA2
Pubmed	21995595	Comparative gene expression profiling analysis of lymphoblastoid cells reveals neuron-specific enolase gene (ENO2) as a susceptibility gene of heroin dependence.	Pubmed	4.889E-4	1.000E0	1.196E-3	1.199E-2	1	1	ENO2
Pubmed	21272459	[Relative analysis of OPN and its related signal molecules in hepatocellular carcinoma].	Pubmed	4.889E-4	1.000E0	1.196E-3	1.199E-2	1	1	SPP1
Pubmed	33356995	LRP1 regulates food intake and energy balance in GABAergic neurons independently of leptin action.	Pubmed	4.889E-4	1.000E0	1.196E-3	1.199E-2	1	1	LRP1
Pubmed	16321247	[Relationship between sepsis and 4G/5G polymorphism within the promoter region of plasminogen activator inhibitor-1 gene].	Pubmed	4.889E-4	1.000E0	1.196E-3	1.199E-2	1	1	SERPINE1
Pubmed	26940881	Insight On Colorectal Carcinoma Infiltration by Studying Perilesional Extracellular Matrix.	Pubmed	4.889E-4	1.000E0	1.196E-3	1.199E-2	1	1	LOX
Pubmed	24680978	Polymorphism of CD44 influences the efficacy of CD34(+) cells mobilization in patients with hematological malignancies.	Pubmed	4.889E-4	1.000E0	1.196E-3	1.199E-2	1	1	CD44
Pubmed	14592838	High levels of osteopontin associated with polymorphisms in its gene are a risk factor for development of autoimmunity/lymphoproliferation.	Pubmed	4.889E-4	1.000E0	1.196E-3	1.199E-2	1	1	SPP1
Pubmed	3026837	cDNA cloning and expression in E. coli of a plasminogen activator inhibitor (PAI) related to a PAI produced by Hep G2 hepatoma cell.	Pubmed	4.889E-4	1.000E0	1.196E-3	1.199E-2	1	1	SERPINE1
Pubmed	19016789	Enterohemorrhagic Escherichia coli effector EspL2 induces actin microfilament aggregation through annexin 2 activation.	Pubmed	4.889E-4	1.000E0	1.196E-3	1.199E-2	1	1	ANXA2
Pubmed	11052465	Rheumatoid arthritis-related antigen 47kDa (RA-A47) is a product of colligin-2 and acts as a human HSP47.	Pubmed	4.889E-4	1.000E0	1.196E-3	1.199E-2	1	1	SERPINH1
Pubmed	15361838	Recombinant CD44-HABD is a novel and potent direct angiogenesis inhibitor enforcing endothelial cell-specific growth inhibition independently of hyaluronic acid binding.	Pubmed	4.889E-4	1.000E0	1.196E-3	1.199E-2	1	1	CD44
Pubmed	24123979	Cord blood levels of osteopontin as a phenotype marker of gestational age and neonatal morbidities.	Pubmed	4.889E-4	1.000E0	1.196E-3	1.199E-2	1	1	SPP1
Pubmed	36035210	Activation of LRP1 Ameliorates Cerebral Ischemia/Reperfusion Injury and Cognitive Decline by Suppressing Neuroinflammation and Oxidative Stress through TXNIP/NLRP3 Signaling Pathway in Mice.	Pubmed	4.889E-4	1.000E0	1.196E-3	1.199E-2	1	1	LRP1
[truncated: 11,714 more rows]

## Sheet: ToppGene_coexpressed_genes
Category	ID	Name	Source	p-value	q-value Bonferroni	q-value FDR B&H	q-value FDR B&Y	Hit Count in Query List	Hit Count in Genome	Hit in Query List
GO: Molecular Function	GO:0030020	extracellular matrix structural constituent conferring tensile strength		0.0000001	0.0000124	0.0000124	0.0000694	4	42	COL3A1,COL14A1,COL1A1,COL1A2
GO: Molecular Function	GO:0048407	platelet-derived growth factor binding		0.0000002	0.0000290	0.0000145	0.0000814	3	12	COL3A1,COL1A1,COL1A2
GO: Molecular Function	GO:0002020	protease binding		0.0000008	0.0001247	0.0000416	0.0002332	5	181	COL3A1,ITGAV,PRNP,COL1A1,COL1A2
GO: Molecular Function	GO:0001968	fibronectin binding		0.0000084	0.0012792	0.0002928	0.0016427	3	40	ITGAV,ITGA5,MMP9
GO: Molecular Function	GO:0004656	procollagen-proline 4-dioxygenase activity		0.0000096	0.0014638	0.0002928	0.0016427	2	5	P4HA1,P4HA3
GO: Molecular Function	GO:0019838	growth factor binding		0.0000176	0.0026922	0.0004487	0.0025176	4	160	COL3A1,ITGAV,COL1A1,COL1A2
GO: Molecular Function	GO:0031545	peptidyl-proline 4-dioxygenase activity		0.0000267	0.0040912	0.0005114	0.0028694	2	8	P4HA1,P4HA3
GO: Molecular Function	GO:0019798	procollagen-proline dioxygenase activity		0.0000267	0.0040912	0.0005114	0.0028694	2	8	P4HA1,P4HA3
GO: Molecular Function	GO:0005201	extracellular matrix structural constituent		0.0000338	0.0051747	0.0005750	0.0032261	4	189	COL3A1,COL14A1,COL1A1,COL1A2
GO: Molecular Function	GO:0004252	serine-type endopeptidase activity		0.0000406	0.0062060	0.0006206	0.0034821	4	198	PLAT,MMP1,MMP3,MMP9
GO: Molecular Function	GO:0008236	serine-type peptidase activity		0.0000569	0.0087103	0.0007400	0.0041523	4	216	PLAT,MMP1,MMP3,MMP9
GO: Molecular Function	GO:0017171	serine hydrolase activity		0.0000622	0.0095206	0.0007400	0.0041523	4	221	PLAT,MMP1,MMP3,MMP9
GO: Molecular Function	GO:0031543	peptidyl-proline dioxygenase activity		0.0000629	0.0096204	0.0007400	0.0041523	2	12	P4HA1,P4HA3
GO: Molecular Function	GO:0031418	L-ascorbic acid binding		0.0001990	0.0304448	0.0021746	0.0122017	2	21	P4HA1,P4HA3
GO: Molecular Function	GO:0004222	metalloendopeptidase activity		0.0002428	0.0371524	0.0023873	0.0133947	3	123	MMP1,MMP3,MMP9
GO: Molecular Function	GO:0030246	carbohydrate binding		0.0002496	0.0381960	0.0023873	0.0133947	4	317	P4HA1,P4HA3,GANAB,FBXO6
GO: Molecular Function	GO:0005178	integrin binding		0.0006590	0.1008332	0.0059314	0.0332804	3	173	COL3A1,ITGAV,ITGA5
GO: Molecular Function	GO:0046914	transition metal ion binding		0.0009328	0.1427164	0.0073249	0.0410995	6	1213	P4HA1,P4HA3,PRNP,MMP1,MMP3,MMP9
GO: Molecular Function	GO:0090600	alpha-1,3-glucosidase activity		0.0010054	0.1538231	0.0073249	0.0410995	1	1	GANAB
GO: Molecular Function	GO:0033919	glucan 1,3-alpha-glucosidase activity		0.0010054	0.1538231	0.0073249	0.0410995	1	1	GANAB
GO: Molecular Function	GO:0031805	type 8 metabotropic glutamate receptor binding		0.0010054	0.1538231	0.0073249	0.0410995	1	1	PRNP
GO: Molecular Function	GO:0008237	metallopeptidase activity		0.0010622	0.1625143	0.0073870	0.0414479	3	204	MMP1,MMP3,MMP9
GO: Molecular Function	GO:0004175	endopeptidase activity		0.0011705	0.1790867	0.0077864	0.0436887	4	478	PLAT,MMP1,MMP3,MMP9
GO: Molecular Function	GO:0004618	phosphoglycerate kinase activity		0.0020079	0.3072058	0.0124715	0.0699764	1	2	PGK1
GO: Molecular Function	GO:0016706	2-oxoglutarate-dependent dioxygenase activity		0.0020378	0.3117866	0.0124715	0.0699764	2	67	P4HA1,P4HA3
GO: Molecular Function	GO:0016774	phosphotransferase activity, carboxyl group as acceptor		0.0030104	0.4605887	0.0171893	0.0964475	1	3	PGK1
GO: Molecular Function	GO:0005518	collagen binding		0.0030334	0.4641100	0.0171893	0.0964475	2	82	COL14A1,MMP9
GO: Molecular Function	GO:0046332	SMAD binding		0.0034839	0.5330377	0.0190371	0.1068154	2	88	COL3A1,COL1A2
GO: Molecular Function	GO:0008233	peptidase activity		0.0041994	0.6425129	0.0207370	0.1163537	4	679	PLAT,MMP1,MMP3,MMP9
GO: Molecular Function	GO:0051213	dioxygenase activity		0.0042998	0.6578769	0.0207370	0.1163537	2	98	P4HA1,P4HA3
GO: Molecular Function	GO:0001618	virus receptor activity		0.0042998	0.6578769	0.0207370	0.1163537	2	98	ITGAV,ITGA5
GO: Molecular Function	GO:0140272	exogenous protein binding		0.0043859	0.6710382	0.0207370	0.1163537	2	99	ITGAV,ITGA5
GO: Molecular Function	GO:0048029	monosaccharide binding		0.0044727	0.6843217	0.0207370	0.1163537	2	100	P4HA1,P4HA3
GO: Molecular Function	GO:1903135	cupric ion binding		0.0050125	0.7669158	0.0219119	0.1229458	1	5	PRNP
GO: Molecular Function	GO:0019960	C-X3-C chemokine binding		0.0050125	0.7669158	0.0219119	0.1229458	1	5	ITGAV
GO: Molecular Function	GO:0004784	superoxide dismutase activity		0.0060122	0.9198600	0.0229965	0.1290315	1	6	PRNP
GO: Molecular Function	GO:1990430	extracellular matrix protein binding		0.0060122	0.9198600	0.0229965	0.1290315	1	6	ITGAV
GO: Molecular Function	GO:0038132	neuregulin binding		0.0060122	0.9198600	0.0229965	0.1290315	1	6	ITGAV
GO: Molecular Function	GO:0016721	oxidoreductase activity, acting on superoxide radicals as acceptor		0.0060122	0.9198600	0.0229965	0.1290315	1	6	PRNP
GO: Molecular Function	GO:0031802	type 5 metabotropic glutamate receptor binding		0.0060122	0.9198600	0.0229965	0.1290315	1	6	PRNP
GO: Molecular Function	GO:0016491	oxidoreductase activity		0.0076887	1.0000000	0.0286920	0.1609883	4	806	P4HA1,P4HA3,PGK1,PRNP
GO: Molecular Function	GO:0019828	aspartic-type endopeptidase inhibitor activity		0.0080086	1.0000000	0.0291741	0.1636933	1	8	PRNP
GO: Molecular Function	GO:1903136	cuprous ion binding		0.0090053	1.0000000	0.0320423	0.1797865	1	9	PRNP
GO: Molecular Function	GO:0043008	ATP-dependent protein binding		0.0109960	1.0000000	0.0373865	0.2097728	1	11	PRNP
GO: Molecular Function	GO:0043184	vascular endothelial growth factor receptor 2 binding		0.0109960	1.0000000	0.0373865	0.2097728	1	11	ITGA5
GO: Molecular Function	GO:0019842	vitamin binding		0.0116223	1.0000000	0.0374782	0.2102872	2	164	P4HA1,P4HA3
GO: Molecular Function	GO:0005198	structural molecule activity		0.0117307	1.0000000	0.0374782	0.2102872	4	911	COL3A1,COL14A1,COL1A1,COL1A2
GO: Molecular Function	GO:0051087	protein-folding chaperone binding		0.0117579	1.0000000	0.0374782	0.2102872	2	165	ERP29,PRNP
GO: Molecular Function	GO:0030674	protein-macromolecule adaptor activity		0.0124334	1.0000000	0.0388226	0.2178303	3	491	COL14A1,PRNP,COL1A2
GO: Molecular Function	GO:0005506	iron ion binding		0.0127264	1.0000000	0.0389427	0.2185043	2	172	P4HA1,P4HA3
GO: Molecular Function	GO:0031994	insulin-like growth factor I binding		0.0129829	1.0000000	0.0389488	0.2185386	1	13	ITGAV
GO: Molecular Function	GO:0047134	protein-disulfide reductase (NAD(P)) activity		0.0149660	1.0000000	0.0440347	0.2470752	1	15	PGK1
GO: Molecular Function	GO:0035256	G protein-coupled glutamate receptor binding		0.0159562	1.0000000	0.0452092	0.2536650	1	16	PRNP
GO: Molecular Function	GO:0140311	protein sequestering activity		0.0159562	1.0000000	0.0452092	0.2536650	1	16	PRNP
GO: Molecular Function	GO:0016705	oxidoreductase activity, acting on paired donors, with incorporation or reduction of molecular oxygen		0.0164590	1.0000000	0.0457860	0.2569013	2	197	P4HA1,P4HA3
GO: Molecular Function	GO:0005161	platelet-derived growth factor receptor binding		0.0169454	1.0000000	0.0462972	0.2597696	1	17	ITGA5
GO: Molecular Function	GO:0005172	vascular endothelial growth factor receptor binding		0.0179336	1.0000000	0.0473076	0.2654392	1	18	ITGA5
GO: Molecular Function	GO:0016668	oxidoreductase activity, acting on a sulfur group of donors, NAD(P) as acceptor		0.0179336	1.0000000	0.0473076	0.2654392	1	18	PGK1
GO: Molecular Function	GO:0005521	lamin binding		0.0189209	1.0000000	0.0474574	0.2662794	1	19	PRNP
GO: Molecular Function	GO:0005520	insulin-like growth factor binding		0.0189209	1.0000000	0.0474574	0.2662794	1	19	ITGAV
GO: Molecular Function	GO:0090599	alpha-glucosidase activity		0.0189209	1.0000000	0.0474574	0.2662794	1	19	GANAB
GO: Biological Process	GO:0030198	extracellular matrix organization		0.0000000	0.0000001	0.0000000	0.0000001	9	394	COL3A1,P4HA1,COL14A1,MMP1,MMP3,COL1A1,ITGA5,MMP9,COL1A2
GO: Biological Process	GO:0043062	extracellular structure organization		0.0000000	0.0000001	0.0000000	0.0000001	9	395	COL3A1,P4HA1,COL14A1,MMP1,MMP3,COL1A1,ITGA5,MMP9,COL1A2
GO: Biological Process	GO:0045229	external encapsulating structure organization		0.0000000	0.0000001	0.0000000	0.0000001	9	398	COL3A1,P4HA1,COL14A1,MMP1,MMP3,COL1A1,ITGA5,MMP9,COL1A2
GO: Biological Process	GO:0030199	collagen fibril organization		0.0000000	0.0000001	0.0000000	0.0000002	6	75	COL3A1,P4HA1,COL14A1,COL1A1,MMP9,COL1A2
GO: Biological Process	GO:0085029	extracellular matrix assembly		0.0000002	0.0002004	0.0000338	0.0002587	4	52	COL3A1,COL14A1,ITGA5,COL1A2
GO: Biological Process	GO:0071492	cellular response to UV-A		0.0000002	0.0002026	0.0000338	0.0002587	3	12	MMP1,MMP3,MMP9
GO: Biological Process	GO:1901698	response to nitrogen compound		0.0000002	0.0002447	0.0000350	0.0002678	10	1407	COL3A1,ITGAV,PLAT,THBD,PRNP,MMP3,COL1A1,FBXO6,MMP9,COL1A2
GO: Biological Process	GO:0032963	collagen metabolic process		0.0000003	0.0003097	0.0000387	0.0002966	5	149	MMP1,MMP3,COL1A1,MMP9,COL1A2
GO: Biological Process	GO:0070141	response to UV-A		0.0000004	0.0005145	0.0000572	0.0004380	3	16	MMP1,MMP3,MMP9
GO: Biological Process	GO:0010243	response to organonitrogen compound		0.0000015	0.0017785	0.0001779	0.0013625	9	1316	COL3A1,PLAT,THBD,PRNP,MMP3,COL1A1,FBXO6,MMP9,COL1A2
GO: Biological Process	GO:0009628	response to abiotic stimulus		0.0000059	0.0069913	0.0006356	0.0048691	9	1552	COL3A1,PGK1,PLAT,THBD,MMP1,MMP3,COL1A1,MMP9,COL1A2
GO: Biological Process	GO:0042060	wound healing		0.0000091	0.0108551	0.0009046	0.0069301	6	543	COL3A1,PLAT,THBD,COL1A1,ITGA5,MMP9
GO: Biological Process	GO:0071230	cellular response to amino acid stimulus		0.0000131	0.0156562	0.0012043	0.0092264	4	154	COL3A1,MMP3,COL1A1,COL1A2
GO: Biological Process	GO:0030574	collagen catabolic process		0.0000167	0.0198585	0.0014185	0.0108669	3	52	MMP1,MMP3,MMP9
GO: Biological Process	GO:0071229	cellular response to acid chemical		0.0000194	0.0231045	0.0015359	0.0117664	4	170	COL3A1,MMP3,COL1A1,COL1A2
GO: Biological Process	GO:1901652	response to peptide		0.0000206	0.0245740	0.0015359	0.0117664	6	627	COL3A1,PLAT,PRNP,MMP3,COL1A1,MMP9
GO: Biological Process	GO:0051216	cartilage development		0.0000235	0.0280313	0.0016489	0.0126323	5	374	COL3A1,ITGAV,COL1A1,ITGA5,MMP9
GO: Biological Process	GO:1904645	response to amyloid-beta		0.0000270	0.0321604	0.0017867	0.0136879	3	61	PRNP,MMP3,MMP9
GO: Biological Process	GO:0043200	response to amino acid		0.0000345	0.0411722	0.0021670	0.0166011	4	197	COL3A1,MMP3,COL1A1,COL1A2
GO: Biological Process	GO:0090245	axis elongation involved in somitogenesis		0.0000399	0.0475856	0.0022111	0.0169392	2	10	ITGAV,ITGA5
GO: Biological Process	GO:0030335	positive regulation of cell migration		0.0000402	0.0479206	0.0022111	0.0169392	6	706	ITGAV,MMP1,MMP3,COL1A1,ITGA5,MMP9
GO: Biological Process	GO:0035987	endodermal cell differentiation		0.0000408	0.0486441	0.0022111	0.0169392	3	70	ITGAV,ITGA5,MMP9
GO: Biological Process	GO:0018401	peptidyl-proline hydroxylation to 4-hydroxy-L-proline		0.0000488	0.0581264	0.0025272	0.0193612	2	11	P4HA1,P4HA3
GO: Biological Process	GO:2000147	positive regulation of cell motility		0.0000511	0.0609386	0.0025391	0.0194522	6	737	ITGAV,MMP1,MMP3,COL1A1,ITGA5,MMP9
GO: Biological Process	GO:0022617	extracellular matrix disassembly		0.0000543	0.0647235	0.0025676	0.0196702	3	77	MMP1,MMP3,MMP9
GO: Biological Process	GO:0001101	response to acid chemical		0.0000560	0.0667567	0.0025676	0.0196702	4	223	COL3A1,MMP3,COL1A1,COL1A2
GO: Biological Process	GO:0040017	positive regulation of locomotion		0.0000598	0.0712734	0.0025831	0.0197892	6	758	ITGAV,MMP1,MMP3,COL1A1,ITGA5,MMP9
GO: Biological Process	GO:0009611	response to wounding		0.0000607	0.0723269	0.0025831	0.0197892	6	760	COL3A1,PLAT,THBD,COL1A1,ITGA5,MMP9
GO: Biological Process	GO:0001568	blood vessel development		0.0000735	0.0876206	0.0029286	0.0224363	7	1168	COL3A1,ITGAV,PGK1,COL1A1,ITGA5,MMP9,COL1A2
GO: Biological Process	GO:0031638	zymogen activation		0.0000755	0.0900490	0.0029286	0.0224363	3	86	PGK1,PLAT,THBD
GO: Biological Process	GO:0019511	peptidyl-proline hydroxylation		0.0000805	0.0960053	0.0029286	0.0224363	2	14	P4HA1,P4HA3
GO: Biological Process	GO:0051918	negative regulation of fibrinolysis		0.0000805	0.0960053	0.0029286	0.0224363	2	14	PLAT,THBD
GO: Biological Process	GO:0061448	connective tissue development		0.0000811	0.0966450	0.0029286	0.0224363	5	485	COL3A1,ITGAV,COL1A1,ITGA5,MMP9
GO: Biological Process	GO:0001706	endoderm formation		0.0000954	0.1136886	0.0033438	0.0256168	3	93	ITGAV,ITGA5,MMP9
GO: Biological Process	GO:0060350	endochondral bone morphogenesis		0.0001016	0.1211163	0.0034605	0.0265107	3	95	COL3A1,COL1A1,MMP9
GO: Biological Process	GO:0001501	skeletal system development		0.0001057	0.1259593	0.0034719	0.0265984	6	840	COL3A1,ITGAV,COL1A1,ITGA5,MMP9,COL1A2
GO: Biological Process	GO:0071417	cellular response to organonitrogen compound		0.0001078	0.1284609	0.0034719	0.0265984	6	843	COL3A1,PLAT,PRNP,MMP3,COL1A1,COL1A2
GO: Biological Process	GO:0001944	vasculature development		0.0001152	0.1373024	0.0036132	0.0276810	7	1254	COL3A1,ITGAV,PGK1,COL1A1,ITGA5,MMP9,COL1A2
GO: Biological Process	GO:0030334	regulation of cell migration		0.0001223	0.1457816	0.0037380	0.0286368	7	1266	COL3A1,ITGAV,MMP1,MMP3,COL1A1,ITGA5,MMP9
GO: Biological Process	GO:0034644	cellular response to UV		0.0001255	0.1495934	0.0037398	0.0286510	3	102	MMP1,MMP3,MMP9
GO: Biological Process	GO:0051591	response to cAMP		0.0001292	0.1539860	0.0037558	0.0287729	3	103	PLAT,THBD,COL1A1
GO: Biological Process	GO:0043589	skin morphogenesis		0.0001351	0.1610407	0.0038343	0.0293747	2	18	COL1A1,COL1A2
GO: Biological Process	GO:1901699	cellular response to nitrogen compound		0.0001461	0.1742029	0.0040512	0.0310366	6	891	COL3A1,PLAT,PRNP,MMP3,COL1A1,COL1A2
GO: Biological Process	GO:2000145	regulation of cell motility		0.0001730	0.2061755	0.0046858	0.0358981	7	1338	COL3A1,ITGAV,MMP1,MMP3,COL1A1,ITGA5,MMP9
GO: Biological Process	GO:0009314	response to radiation		0.0001818	0.2166571	0.0047968	0.0367481	5	576	COL3A1,THBD,MMP1,MMP3,MMP9
GO: Biological Process	GO:0051917	regulation of fibrinolysis		0.0001851	0.2206513	0.0047968	0.0367481	2	21	PLAT,THBD
GO: Biological Process	GO:0071495	cellular response to endogenous stimulus		0.0002146	0.2557733	0.0054420	0.0416912	8	1879	COL3A1,PLAT,PRNP,MMP3,COL1A1,ITGA5,MMP9,COL1A2
GO: Biological Process	GO:0040012	regulation of locomotion		0.0002283	0.2721276	0.0056693	0.0434328	7	1399	COL3A1,ITGAV,MMP1,MMP3,COL1A1,ITGA5,MMP9
GO: Biological Process	GO:0016485	protein processing		0.0002506	0.2986757	0.0060954	0.0466972	4	329	PGK1,PLAT,THBD,PRNP
GO: Biological Process	GO:0071560	cellular response to transforming growth factor beta stimulus		0.0002594	0.3091926	0.0061839	0.0473746	4	332	COL3A1,COL1A1,MMP9,COL1A2
GO: Biological Process	GO:0071559	response to transforming growth factor beta		0.0002715	0.3236277	0.0063456	0.0486141	4	336	COL3A1,COL1A1,MMP9,COL1A2
GO: Biological Process	GO:0097435	supramolecular fiber organization		0.0002940	0.3504677	0.0066822	0.0511923	6	1013	COL3A1,P4HA1,COL14A1,COL1A1,MMP9,COL1A2
GO: Biological Process	GO:0072359	circulatory system development		0.0003022	0.3602634	0.0066822	0.0511923	8	1974	COL3A1,ITGAV,COL14A1,PGK1,COL1A1,ITGA5,MMP9,COL1A2
GO: Biological Process	GO:0007229	integrin-mediated signaling pathway		0.0003063	0.3651528	0.0066822	0.0511923	3	138	COL3A1,ITGAV,ITGA5
GO: Biological Process	GO:0071731	response to nitric oxide		0.0003083	0.3675197	0.0066822	0.0511923	2	27	ITGAV,MMP3
GO: Biological Process	GO:0006508	proteolysis		0.0003174	0.3782983	0.0066826	0.0511957	8	1988	PGK1,PLAT,THBD,PRNP,MMP1,MMP3,FBXO6,MMP9
GO: Biological Process	GO:0071482	cellular response to light stimulus		0.0003196	0.3809094	0.0066826	0.0511957	3	140	MMP1,MMP3,MMP9
GO: Biological Process	GO:0007492	endoderm development		0.0003542	0.4222070	0.0071969	0.0551353	3	145	ITGAV,ITGA5,MMP9
GO: Biological Process	GO:0042730	fibrinolysis		0.0003562	0.4246147	0.0071969	0.0551353	2	29	PLAT,THBD
GO: Biological Process	GO:0031639	plasminogen activation		0.0003814	0.4546802	0.0074538	0.0571035	2	30	PGK1,PLAT
GO: Biological Process	GO:0018126	protein hydroxylation		0.0003814	0.4546802	0.0074538	0.0571035	2	30	P4HA1,P4HA3
GO: Biological Process	GO:0060349	bone morphogenesis		0.0003989	0.4754495	0.0076685	0.0587489	3	151	COL3A1,COL1A1,MMP9
GO: Biological Process	GO:0046683	response to organophosphorus		0.0004225	0.5036180	0.0079939	0.0612417	3	154	PLAT,THBD,COL1A1
GO: Biological Process	GO:1900048	positive regulation of hemostasis		0.0004622	0.5509270	0.0084758	0.0649333	2	33	PLAT,THBD
GO: Biological Process	GO:0030194	positive regulation of blood coagulation		0.0004622	0.5509270	0.0084758	0.0649333	2	33	PLAT,THBD
GO: Biological Process	GO:0048589	developmental growth		0.0005092	0.6069824	0.0091967	0.0704562	6	1122	COL3A1,ITGAV,COL14A1,COL1A1,ITGA5,MMP9
GO: Biological Process	GO:0050820	positive regulation of coagulation		0.0005505	0.6562119	0.0097942	0.0750336	2	36	PLAT,THBD
GO: Biological Process	GO:0014074	response to purine-containing compound		0.0005833	0.6953323	0.0100773	0.0772023	3	172	PLAT,THBD,COL1A1
GO: Biological Process	GO:0009411	response to UV		0.0005833	0.6953323	0.0100773	0.0772023	3	172	MMP1,MMP3,MMP9
GO: Biological Process	GO:0010035	response to inorganic substance		0.0006026	0.7183370	0.0102601	0.0786028	5	747	ITGAV,PRNP,MMP3,COL1A1,MMP9
GO: Biological Process	GO:0071214	cellular response to abiotic stimulus		0.0006201	0.7391413	0.0102601	0.0786028	4	418	MMP1,MMP3,COL1A1,MMP9
GO: Biological Process	GO:0104004	cellular response to environmental stimulus		0.0006201	0.7391413	0.0102601	0.0786028	4	418	MMP1,MMP3,COL1A1,MMP9
GO: Biological Process	GO:0007369	gastrulation		0.0006313	0.7525021	0.0102601	0.0786028	4	420	ITGAV,PRNP,ITGA5,MMP9
GO: Biological Process	GO:0031589	cell-substrate adhesion		0.0006370	0.7592467	0.0102601	0.0786028	4	421	COL3A1,ITGAV,COL1A1,ITGA5
GO: Biological Process	GO:0051604	protein maturation		0.0007077	0.8435838	0.0112478	0.0861695	4	433	PGK1,PLAT,THBD,PRNP
GO: Biological Process	GO:1901701	cellular response to oxygen-containing compound		0.0007599	0.9058044	0.0118749	0.0909742	7	1703	COL3A1,PLAT,PRNP,MMP3,COL1A1,MMP9,COL1A2
GO: Biological Process	GO:0001704	formation of primary germ layer		0.0007671	0.9143704	0.0118749	0.0909742	3	189	ITGAV,ITGA5,MMP9
GO: Biological Process	GO:0048705	skeletal system morphogenesis		0.0008173	0.9742038	0.0124898	0.0956846	4	450	COL3A1,COL1A1,ITGA5,MMP9
GO: Biological Process	GO:0150077	regulation of neuroinflammatory response		0.0008992	1.0000000	0.0133978	0.1026406	2	46	MMP3,MMP9
GO: Biological Process	GO:0071711	basement membrane organization		0.0008992	1.0000000	0.0133978	0.1026406	2	46	COL3A1,COL14A1
GO: Biological Process	GO:0007167	enzyme-linked receptor protein signaling pathway		0.0009531	1.0000000	0.0137571	0.1053937	6	1263	COL3A1,PLAT,COL1A1,ITGA5,MMP9,COL1A2
GO: Biological Process	GO:0085017	entry into host cell by a symbiont-containing vacuole		0.0009695	1.0000000	0.0137571	0.1053937	1	1	ITGAV
GO: Biological Process	GO:0002633	positive regulation of granuloma formation		0.0009695	1.0000000	0.0137571	0.1053937	1	1	MMP9
GO: Biological Process	GO:0071306	cellular response to vitamin E		0.0009695	1.0000000	0.0137571	0.1053937	1	1	COL1A1
GO: Biological Process	GO:0071478	cellular response to radiation		0.0010838	1.0000000	0.0151987	0.1164374	3	213	MMP1,MMP3,MMP9
GO: Biological Process	GO:0018208	peptidyl-proline modification		0.0011923	1.0000000	0.0163361	0.1251511	2	53	P4HA1,P4HA3
GO: Biological Process	GO:0071604	transforming growth factor beta production		0.0011923	1.0000000	0.0163361	0.1251511	2	53	COL3A1,ITGAV
GO: Biological Process	GO:0035107	appendage morphogenesis		0.0012853	1.0000000	0.0172847	0.1324182	3	226	COL3A1,COL1A1,MMP9
GO: Biological Process	GO:0040011	locomotion		0.0012905	1.0000000	0.0172847	0.1324182	7	1861	COL3A1,ITGAV,MMP1,MMP3,COL1A1,ITGA5,MMP9
GO: Biological Process	GO:0010955	negative regulation of protein processing		0.0013777	1.0000000	0.0180469	0.1382573	2	57	PLAT,PRNP
GO: Biological Process	GO:1903318	negative regulation of protein maturation		0.0013777	1.0000000	0.0180469	0.1382573	2	57	PLAT,PRNP
GO: Biological Process	GO:0033334	fin morphogenesis		0.0014261	1.0000000	0.0184775	0.1415565	2	58	COL1A1,MMP9
GO: Biological Process	GO:0060351	cartilage development involved in endochondral bone morphogenesis		0.0014753	1.0000000	0.0189092	0.1448638	2	59	COL1A1,MMP9
GO: Biological Process	GO:0071363	cellular response to growth factor stimulus		0.0014944	1.0000000	0.0189509	0.1451832	5	914	COL3A1,COL1A1,ITGA5,MMP9,COL1A2
GO: Biological Process	GO:0006979	response to oxidative stress		0.0015624	1.0000000	0.0196045	0.1501909	4	536	PRNP,MMP3,COL1A1,MMP9
GO: Biological Process	GO:0042981	regulation of apoptotic process		0.0016439	1.0000000	0.0204124	0.1563797	7	1939	CTNNBL1,ITGAV,ERP29,PRNP,ANP32A,ITGA5,MMP9
GO: Biological Process	GO:0070848	response to growth factor		0.0017085	1.0000000	0.0209957	0.1608484	5	942	COL3A1,COL1A1,ITGA5,MMP9,COL1A2
GO: Biological Process	GO:0060037	pharyngeal system development		0.0017332	1.0000000	0.0210820	0.1615093	2	64	ITGAV,ITGA5
GO: Biological Process	GO:0007565	female pregnancy		0.0017759	1.0000000	0.0213828	0.1638139	3	253	THBD,ITGA5,MMP9
GO: Biological Process	GO:0007179	transforming growth factor beta receptor signaling pathway		0.0019198	1.0000000	0.0224079	0.1716671	3	260	COL3A1,MMP9,COL1A2
GO: Biological Process	GO:0071460	cellular response to cell-matrix adhesion		0.0019362	1.0000000	0.0224079	0.1716671	1	2	MMP9
GO: Biological Process	GO:1902618	cellular response to fluoride		0.0019362	1.0000000	0.0224079	0.1716671	1	2	COL1A1
GO: Biological Process	GO:2000536	negative regulation of entry of bacterium into host cell		0.0019362	1.0000000	0.0224079	0.1716671	1	2	ITGAV
GO: Biological Process	GO:0043067	regulation of programmed cell death		0.0019649	1.0000000	0.0225202	0.1725279	7	1999	CTNNBL1,ITGAV,ERP29,PRNP,ANP32A,ITGA5,MMP9
GO: Biological Process	GO:0040007	growth		0.0020291	1.0000000	0.0230356	0.1764762	6	1461	COL3A1,ITGAV,COL14A1,COL1A1,ITGA5,MMP9
GO: Biological Process	GO:0048771	tissue remodeling		0.0020928	1.0000000	0.0235345	0.1802987	3	268	ITGAV,COL1A1,MMP9
GO: Biological Process	GO:0000302	response to reactive oxygen species		0.0021376	1.0000000	0.0238131	0.1824324	3	270	PRNP,COL1A1,MMP9
GO: Biological Process	GO:0030195	negative regulation of blood coagulation		0.0021873	1.0000000	0.0241369	0.1849135	2	72	PLAT,THBD
GO: Biological Process	GO:0046686	response to cadmium ion		0.0022476	1.0000000	0.0241369	0.1849135	2	73	PRNP,MMP9
GO: Biological Process	GO:1900047	negative regulation of hemostasis		0.0022476	1.0000000	0.0241369	0.1849135	2	73	PLAT,THBD
GO: Biological Process	GO:0034113	heterotypic cell-cell adhesion		0.0022476	1.0000000	0.0241369	0.1849135	2	73	ITGAV,ITGA5
GO: Biological Process	GO:0007160	cell-matrix adhesion		0.0022754	1.0000000	0.0242167	0.1855244	3	276	COL3A1,ITGAV,ITGA5
GO: Biological Process	GO:0031101	fin regeneration		0.0023087	1.0000000	0.0243542	0.1865781	2	74	COL1A1,MMP9
GO: Biological Process	GO:0007596	blood coagulation		0.0023463	1.0000000	0.0245335	0.1879519	3	279	COL3A1,PLAT,THBD
GO: Biological Process	GO:0090303	positive regulation of wound healing		0.0023706	1.0000000	0.0245720	0.1882469	2	75	PLAT,THBD
GO: Biological Process	GO:0050819	negative regulation of coagulation		0.0024333	1.0000000	0.0250041	0.1915569	2	76	PLAT,THBD
GO: Biological Process	GO:0044703	multi-organism reproductive process		0.0024923	1.0000000	0.0252140	0.1931653	3	285	THBD,ITGA5,MMP9
GO: Biological Process	GO:0007599	hemostasis		0.0025172	1.0000000	0.0252140	0.1931653	3	286	COL3A1,PLAT,THBD
GO: Biological Process	GO:0050817	coagulation		0.0025172	1.0000000	0.0252140	0.1931653	3	286	COL3A1,PLAT,THBD
GO: Biological Process	GO:0048514	blood vessel morphogenesis		0.0026623	1.0000000	0.0264455	0.2025997	5	1042	COL3A1,ITGAV,PGK1,ITGA5,MMP9
GO: Biological Process	GO:0048736	appendage development		0.0026956	1.0000000	0.0265548	0.2034366	3	293	COL3A1,COL1A1,MMP9
GO: Biological Process	GO:0048167	regulation of synaptic plasticity		0.0028277	1.0000000	0.0276280	0.2116586	3	298	PLAT,PRNP,MMP9
GO: Biological Process	GO:0044706	multi-multicellular organism process		0.0028546	1.0000000	0.0276640	0.2119347	3	299	THBD,ITGA5,MMP9
GO: Biological Process	GO:0072377	blood coagulation, common pathway		0.0029030	1.0000000	0.0276834	0.2120828	1	3	THBD
GO: Biological Process	GO:1902938	regulation of intracellular calcium activated chloride channel activity		0.0029030	1.0000000	0.0276834	0.2120828	1	3	PRNP
GO: Biological Process	GO:0060348	bone development		0.0029362	1.0000000	0.0277777	0.2128058	3	302	COL3A1,COL1A1,MMP9
GO: Biological Process	GO:0051057	positive regulation of small GTPase mediated signal transduction		0.0029625	1.0000000	0.0278057	0.2130200	2	84	COL3A1,ITGAV
GO: Biological Process	GO:0003401	axis elongation		0.0031737	1.0000000	0.0295551	0.2264224	2	87	ITGAV,ITGA5
GO: Biological Process	GO:0033627	cell adhesion mediated by integrin		0.0034660	1.0000000	0.0320267	0.2453574	2	91	ITGAV,ITGA5
GO: Biological Process	GO:0071241	cellular response to inorganic substance		0.0035176	1.0000000	0.0322538	0.2470974	3	322	PRNP,MMP3,MMP9
GO: Biological Process	GO:0033333	fin development		0.0038484	1.0000000	0.0341613	0.2617102	2	96	COL1A1,MMP9
GO: Biological Process	GO:0030193	regulation of blood coagulation		0.0038484	1.0000000	0.0341613	0.2617102	2	96	PLAT,THBD
GO: Biological Process	GO:0035262	gonad morphogenesis		0.0038689	1.0000000	0.0341613	0.2617102	1	4	ITGAV
GO: Biological Process	GO:0060279	positive regulation of ovulation		0.0038689	1.0000000	0.0341613	0.2617102	1	4	PLAT
GO: Biological Process	GO:0070208	protein heterotrimerization		0.0038689	1.0000000	0.0341613	0.2617102	1	4	COL1A2
GO: Biological Process	GO:1900046	regulation of hemostasis		0.0040066	1.0000000	0.0351169	0.2690311	2	98	PLAT,THBD
GO: Biological Process	GO:1903036	positive regulation of response to wounding		0.0043321	1.0000000	0.0371499	0.2846060	2	102	PLAT,THBD
GO: Biological Process	GO:0150076	neuroinflammatory response		0.0043321	1.0000000	0.0371499	0.2846060	2	102	MMP3,MMP9
GO: Biological Process	GO:0050818	regulation of coagulation		0.0043321	1.0000000	0.0371499	0.2846060	2	102	PLAT,THBD
GO: Biological Process	GO:0061045	negative regulation of wound healing		0.0044153	1.0000000	0.0375931	0.2880018	2	103	PLAT,THBD
GO: Biological Process	GO:0001667	ameboidal-type cell migration		0.0045475	1.0000000	0.0384440	0.2945201	4	720	ITGAV,MMP1,ITGA5,MMP9
GO: Biological Process	GO:0009887	animal organ morphogenesis		0.0046215	1.0000000	0.0387403	0.2967902	6	1720	COL3A1,ITGAV,COL1A1,ITGA5,MMP9,COL1A2
GO: Biological Process	GO:0034599	cellular response to oxidative stress		0.0046592	1.0000000	0.0387403	0.2967902	3	356	PRNP,MMP3,MMP9
GO: Biological Process	GO:0007155	cell adhesion		0.0048246	1.0000000	0.0387403	0.2967902	6	1735	COL3A1,ITGAV,COL14A1,PRNP,COL1A1,ITGA5
GO: Biological Process	GO:0043335	protein unfolding		0.0048339	1.0000000	0.0387403	0.2967902	1	5	ERP29
GO: Biological Process	GO:0050748	negative regulation of lipoprotein metabolic process		0.0048339	1.0000000	0.0387403	0.2967902	1	5	ITGAV
GO: Biological Process	GO:0060278	regulation of ovulation		0.0048339	1.0000000	0.0387403	0.2967902	1	5	PLAT
GO: Biological Process	GO:1902617	response to fluoride		0.0048339	1.0000000	0.0387403	0.2967902	1	5	COL1A1
GO: Biological Process	GO:0070613	regulation of protein processing		0.0048425	1.0000000	0.0387403	0.2967902	2	108	PLAT,PRNP
GO: Biological Process	GO:0007044	cell-substrate junction assembly		0.0051976	1.0000000	0.0413034	0.3164260	2	112	ITGAV,ITGA5
GO: Biological Process	GO:1903317	regulation of protein maturation		0.0052882	1.0000000	0.0417449	0.3198088	2	113	PLAT,PRNP
GO: Biological Process	GO:0036022	limb joint morphogenesis		0.0057981	1.0000000	0.0440210	0.3372458	1	6	COL3A1
GO: Biological Process	GO:0002678	positive regulation of chronic inflammatory response		0.0057981	1.0000000	0.0440210	0.3372458	1	6	MMP9
GO: Biological Process	GO:0099183	trans-synaptic signaling by BDNF, modulating synaptic transmission		0.0057981	1.0000000	0.0440210	0.3372458	1	6	PLAT
GO: Biological Process	GO:2000697	negative regulation of epithelial cell differentiation involved in kidney development		0.0057981	1.0000000	0.0440210	0.3372458	1	6	MMP9
GO: Biological Process	GO:0071373	cellular response to luteinizing hormone stimulus		0.0057981	1.0000000	0.0440210	0.3372458	1	6	PLAT
GO: Biological Process	GO:0060414	aorta smooth muscle tissue morphogenesis		0.0057981	1.0000000	0.0440210	0.3372458	1	6	COL3A1
GO: Biological Process	GO:0150115	cell-substrate junction organization		0.0058469	1.0000000	0.0441111	0.3379359	2	119	ITGAV,ITGA5
GO: Biological Process	GO:0043588	skin development		0.0060886	1.0000000	0.0456450	0.3496875	3	392	COL3A1,COL1A1,COL1A2
GO: Biological Process	GO:0007169	transmembrane receptor protein tyrosine kinase signaling pathway		0.0062571	1.0000000	0.0466156	0.3571233	4	788	PLAT,COL1A1,ITGA5,MMP9
GO: Biological Process	GO:0001894	tissue homeostasis		0.0063496	1.0000000	0.0470110	0.3601521	3	398	COL3A1,ITGAV,COL14A1
GO: Biological Process	GO:0045861	negative regulation of proteolysis		0.0064381	1.0000000	0.0473720	0.3629179	3	400	PLAT,PRNP,MMP9
GO: Biological Process	GO:0060249	anatomical structure homeostasis		0.0064827	1.0000000	0.0474070	0.3631862	3	401	COL3A1,ITGAV,COL14A1
GO: Biological Process	GO:0038027	apolipoprotein A-I-mediated signaling pathway		0.0067613	1.0000000	0.0474086	0.3631987	1	7	ITGAV
GO: Biological Process	GO:0097466	ubiquitin-dependent glycoprotein ERAD pathway		0.0067613	1.0000000	0.0474086	0.3631987	1	7	FBXO6
GO: Biological Process	GO:0044691	tooth eruption		0.0067613	1.0000000	0.0474086	0.3631987	1	7	COL1A1
GO: Biological Process	GO:1902951	negative regulation of dendritic spine maintenance		0.0067613	1.0000000	0.0474086	0.3631987	1	7	PRNP
GO: Biological Process	GO:0002631	regulation of granuloma formation		0.0067613	1.0000000	0.0474086	0.3631987	1	7	MMP9
GO: Biological Process	GO:0099191	trans-synaptic signaling by BDNF		0.0067613	1.0000000	0.0474086	0.3631987	1	7	PLAT
GO: Biological Process	GO:2000535	regulation of entry of bacterium into host cell		0.0067613	1.0000000	0.0474086	0.3631987	1	7	ITGAV
GO: Cellular Component	GO:0005788	endoplasmic reticulum lumen		0.0000000	0.0000001	0.0000001	0.0000003	8	336	COL3A1,P4HA1,P4HA3,COL14A1,ERP29,GANAB,COL1A1,COL1A2
GO: Cellular Component	GO:0005581	collagen trimer		0.0000000	0.0000040	0.0000020	0.0000110	5	97	COL3A1,P4HA1,COL14A1,COL1A1,COL1A2
GO: Cellular Component	GO:0031012	extracellular matrix		0.0000001	0.0000126	0.0000032	0.0000178	8	665	COL3A1,COL14A1,PLAT,MMP1,MMP3,COL1A1,MMP9,COL1A2
GO: Cellular Component	GO:0030312	external encapsulating structure		0.0000001	0.0000129	0.0000032	0.0000178	8	667	COL3A1,COL14A1,PLAT,MMP1,MMP3,COL1A1,MMP9,COL1A2
GO: Cellular Component	GO:0005583	fibrillar collagen trimer		0.0000002	0.0000229	0.0000038	0.0000211	3	12	COL3A1,COL1A1,COL1A2
GO: Cellular Component	GO:0098643	banded collagen fibril		0.0000002	0.0000229	0.0000038	0.0000211	3	12	COL3A1,COL1A1,COL1A2
GO: Cellular Component	GO:0005584	collagen type I trimer		0.0000009	0.0001217	0.0000172	0.0000951	2	2	COL1A1,COL1A2
GO: Cellular Component	GO:0098644	complex of collagen trimers		0.0000010	0.0001377	0.0000172	0.0000951	3	21	COL3A1,COL1A1,COL1A2
GO: Cellular Component	GO:0016222	procollagen-proline 4-dioxygenase complex		0.0000052	0.0007289	0.0000810	0.0004473	2	4	P4HA1,P4HA3
GO: Cellular Component	GO:0062023	collagen-containing extracellular matrix		0.0000075	0.0010546	0.0001055	0.0005824	6	532	COL3A1,COL14A1,PLAT,COL1A1,MMP9,COL1A2
GO: Cellular Component	GO:0140534	endoplasmic reticulum protein-containing complex		0.0003014	0.0422008	0.0038364	0.0211864	3	139	P4HA1,P4HA3,GANAB
GO: Cellular Component	GO:0008305	integrin complex		0.0004235	0.0592958	0.0049413	0.0272881	2	32	ITGAV,ITGA5
GO: Cellular Component	GO:0009986	cell surface		0.0006335	0.0886857	0.0068220	0.0376739	6	1184	ITGAV,PLAT,THBD,ERP29,PRNP,ITGA5
GO: Cellular Component	GO:0005596	collagen type XIV trimer		0.0009571	0.1339970	0.0089331	0.0493326	1	1	COL14A1
GO: Cellular Component	GO:0005586	collagen type III trimer		0.0009571	0.1339970	0.0089331	0.0493326	1	1	COL3A1
GO: Cellular Component	GO:0098636	protein complex involved in cell adhesion		0.0014386	0.2014061	0.0123528	0.0682176	2	59	ITGAV,ITGA5
GO: Cellular Component	GO:0017177	glucosidase II complex		0.0019116	0.2676289	0.0123528	0.0682176	1	2	GANAB
GO: Cellular Component	GO:0034684	integrin alphav-beta5 complex		0.0019116	0.2676289	0.0123528	0.0682176	1	2	ITGAV
GO: Cellular Component	GO:0034674	integrin alpha5-beta1 complex		0.0019116	0.2676289	0.0123528	0.0682176	1	2	ITGA5
GO: Cellular Component	GO:0034686	integrin alphav-beta8 complex		0.0019116	0.2676289	0.0123528	0.0682176	1	2	ITGAV
GO: Cellular Component	GO:0034685	integrin alphav-beta6 complex		0.0019116	0.2676289	0.0123528	0.0682176	1	2	ITGAV
GO: Cellular Component	GO:0009897	external side of plasma membrane		0.0019412	0.2717622	0.0123528	0.0682176	4	576	ITGAV,THBD,PRNP,ITGA5
GO: Cellular Component	GO:0030934	anchoring collagen complex		0.0028661	0.4012609	0.0148615	0.0820716	1	3	COL14A1
GO: Cellular Component	GO:0034683	integrin alphav-beta3 complex		0.0028661	0.4012609	0.0148615	0.0820716	1	3	ITGAV
GO: Cellular Component	GO:0035866	alphav-beta3 integrin-PKCalpha complex		0.0028661	0.4012609	0.0148615	0.0820716	1	3	ITGAV
GO: Cellular Component	GO:0035868	alphav-beta3 integrin-HMGB1 complex		0.0028661	0.4012609	0.0148615	0.0820716	1	3	ITGAV
GO: Cellular Component	GO:0071062	alphav-beta3 integrin-vitronectin complex		0.0028661	0.4012609	0.0148615	0.0820716	1	3	ITGA5
GO: Cellular Component	GO:0099544	perisynaptic space		0.0038198	0.5347715	0.0184404	0.1018357	1	4	PLAT
GO: Cellular Component	GO:0035867	alphav-beta3 integrin-IGF-1-IGF1R complex		0.0038198	0.5347715	0.0184404	0.1018357	1	4	ITGAV
GO: Cellular Component	GO:0032587	ruffle membrane		0.0049826	0.6975660	0.0229593	0.1267909	2	111	ITGAV,ITGA5
GO: Cellular Component	GO:0048770	pigment granule		0.0052478	0.7346968	0.0229593	0.1267909	2	114	ERP29,GANAB
GO: Cellular Component	GO:0042470	melanosome		0.0052478	0.7346968	0.0229593	0.1267909	2	114	ERP29,GANAB
GO: Cellular Component	GO:0097180	serine protease inhibitor complex		0.0057245	0.8014290	0.0242857	0.1341161	1	6	PLAT
GO: Cellular Component	GO:0098552	side of membrane		0.0073293	1.0000000	0.0295441	0.1631549	4	835	ITGAV,THBD,PRNP,ITGA5
GO: Cellular Component	GO:1990204	oxidoreductase complex		0.0073860	1.0000000	0.0295441	0.1631549	2	136	P4HA1,P4HA3
GO: Cellular Component	GO:0097179	protease inhibitor complex		0.0076257	1.0000000	0.0296556	0.1637709	1	8	PLAT
GO: Cellular Component	GO:0005593	FACIT collagen trimer		0.0085751	1.0000000	0.0324461	0.1791814	1	9	COL14A1
GO: Cellular Component	GO:1904090	peptidase inhibitor complex		0.0104711	1.0000000	0.0385778	0.2130429	1	11	PLAT
GO: Cellular Component	GO:0030141	secretory granule		0.0137223	1.0000000	0.0492595	0.2720322	4	1002	ITGAV,PLAT,COL1A1,MMP9
Human Phenotype	HP:0025019	Arterial rupture		0.0000005	0.0006261	0.0003879	0.0030207	3	8	COL3A1,COL1A1,COL1A2
Human Phenotype	HP:0001030	Fragile skin		0.0000008	0.0010390	0.0003879	0.0030207	4	36	COL3A1,MMP1,COL1A1,COL1A2
Human Phenotype	HP:0001075	Atrophic scars		0.0000009	0.0011636	0.0003879	0.0030207	4	37	COL3A1,MMP1,COL1A1,COL1A2
Human Phenotype	HP:0003321	Biconcave flattened vertebrae		0.0000045	0.0061605	0.0008801	0.0068543	2	2	COL1A1,COL1A2
Human Phenotype	HP:0005897	Severe generalized osteoporosis		0.0000045	0.0061605	0.0008801	0.0068543	2	2	COL1A1,COL1A2
Human Phenotype	HP:0005623	Absent ossification of calvaria		0.0000045	0.0061605	0.0008801	0.0068543	2	2	COL1A1,COL1A2
Human Phenotype	HP:0005005	Femoral bowing present at birth, straightening with time		0.0000045	0.0061605	0.0008801	0.0068543	2	2	COL1A1,COL1A2
Human Phenotype	HP:0002616	Aortic root aneurysm		0.0000108	0.0146820	0.0018352	0.0142936	4	69	COL3A1,GANAB,COL1A1,COL1A2
Human Phenotype	HP:0006201	Hypermobility of distal interphalangeal joints		0.0000136	0.0184250	0.0020472	0.0159446	2	3	COL3A1,COL1A2
Human Phenotype	HP:0010648	Dermal translucency		0.0000186	0.0251855	0.0025185	0.0196155	3	25	COL3A1,COL1A1,COL1A2
Human Phenotype	HP:0005111	Dilatation of the ascending aorta		0.0000216	0.0292641	0.0026289	0.0204752	4	82	COL3A1,GANAB,COL1A1,COL1A2
Human Phenotype	HP:0030009	Cervical insufficiency		0.0000272	0.0368051	0.0026289	0.0204752	2	4	COL3A1,COL1A1
Human Phenotype	HP:0005620	Hypermobility of interphalangeal joints		0.0000272	0.0368051	0.0026289	0.0204752	2	4	COL3A1,COL1A2
Human Phenotype	HP:0003023	Bowing of limbs due to multiple fractures		0.0000272	0.0368051	0.0026289	0.0204752	2	4	COL1A1,COL1A2
Human Phenotype	HP:0005758	Basilar impression		0.0000452	0.0612670	0.0040845	0.0318115	2	5	COL1A1,COL1A2
Human Phenotype	HP:0000015	Bladder diverticulum		0.0000570	0.0771396	0.0045817	0.0356841	3	36	COL3A1,COL1A1,COL1A2
Human Phenotype	HP:0004334	Dermal atrophy		0.0000575	0.0778889	0.0045817	0.0356841	4	105	COL3A1,MMP1,COL1A1,COL1A2
Human Phenotype	HP:0006367	Crumpled long bones		0.0000678	0.0917884	0.0045894	0.0357443	2	6	COL1A1,COL1A2
Human Phenotype	HP:0000993	Molluscoid pseudotumors		0.0000678	0.0917884	0.0045894	0.0357443	2	6	COL3A1,COL1A1
Human Phenotype	HP:0000362	Otosclerosis		0.0000678	0.0917884	0.0045894	0.0357443	2	6	COL1A1,COL1A2
Human Phenotype	HP:0001634	Mitral valve prolapse		0.0000910	0.1231750	0.0054813	0.0426902	4	118	COL3A1,GANAB,COL1A1,COL1A2
Human Phenotype	HP:0100823	Genital hernia		0.0000948	0.1283471	0.0054813	0.0426902	2	7	COL3A1,COL1A1
Human Phenotype	HP:0000139	Uterine prolapse		0.0000948	0.1283471	0.0054813	0.0426902	2	7	COL3A1,COL1A1
Human Phenotype	HP:0012727	Thoracic aortic aneurysm		0.0000972	0.1315502	0.0054813	0.0426902	4	120	COL3A1,GANAB,COL1A1,COL1A2
Human Phenotype	HP:0005112	Abdominal aortic aneurysm		0.0001104	0.1495408	0.0059816	0.0465874	4	124	COL3A1,GANAB,COL1A1,COL1A2
Human Phenotype	HP:0000923	Beaded ribs		0.0001262	0.1709207	0.0065739	0.0512000	2	8	COL1A1,COL1A2
Human Phenotype	HP:0004944	Dilatation of the cerebral artery		0.0001537	0.2081569	0.0076042	0.0592249	3	50	COL3A1,GANAB,COL1A1
Human Phenotype	HP:0005294	Arterial dissection		0.0001621	0.2194872	0.0076042	0.0592249	2	9	COL3A1,COL1A1
Human Phenotype	HP:0031477	Abnormal mitral valve morphology		0.0001629	0.2205232	0.0076042	0.0592249	4	137	COL3A1,GANAB,COL1A1,COL1A2
Human Phenotype	HP:0001073	Cigarette-paper scars		0.0002024	0.2740244	0.0091341	0.0711404	2	10	COL3A1,COL1A1
[truncated: 19,891 more rows]

## Sheet: GSEA_TCGA
NAME	GS<br> follow link to MSigDB	GS DETAILS	SIZE	ES	NES	NOM p-val	FDR q-val	FWER p-val	RANK AT MAX	LEADING EDGE	Column1
[truncated: 50 more rows]

[truncated: 2 more sheets: GSEA_QC_passed_HARCC, Full_DEG_list]
